# Supplementary material for: A MOF/DNA luminescent sensing platform for detection of potential COVID-19 biomarkers and drugs
Source: Chem Sci. 2023 Apr 19;14(20):5386–95. doi: 10.1039/d3sc00106g (PMC10207894; doi:10.1039/d3sc00106g)
Supplement: SC-014-D3SC00106G-s002 [file SC-014-D3SC00106G-s002.cif]

# Electronic Supplementary Material (ESI) for Chemical Science.
# This journal is © The Royal Society of Chemistry 2023

####################################################################### 
# 
# This file contains crystal structure data downloaded from the 
# Cambridge Structural Database (CSD) hosted by the Cambridge 
# Crystallographic Data Centre (CCDC).
# 
# Full information about CCDC data access policies and citation 
# guidelines are available at http://www.ccdc.cam.ac.uk/access/V1 
# 
# Audit and citation data items may have been added by the CCDC. 
# Please retain this information to preserve the provenance of 
# this file and to allow appropriate attribution of the data. 
# 
#######################################################################

data_n200521b
_database_code_depnum_ccdc_archive 'CCDC 2151322'
loop_
_audit_author_name
_audit_author_address
'Bin Ding'
;tianjin normal university
China
;
_audit_update_record             
;
2022-02-10 deposited with the CCDC.	2023-04-03 downloaded from the CCDC.
;

_audit_creation_method           SHELXL-2013
_chemical_name_systematic        
; 
 ? 
;
_chemical_name_common            ?
_chemical_melting_point          ?
_chemical_formula_moiety         ?
_chemical_formula_sum            'C54 H39 N7 O14.50 Y2'
_chemical_formula_weight         1195.74

loop_
_atom_type_symbol
_atom_type_description
_atom_type_scat_dispersion_real
_atom_type_scat_dispersion_imag
_atom_type_scat_source
C C 0.0033 0.0016 'International Tables Vol C Tables 4.2.6.8 and 6.1.1.4'
H H 0.0000 0.0000 'International Tables Vol C Tables 4.2.6.8 and 6.1.1.4'
N N 0.0061 0.0033 'International Tables Vol C Tables 4.2.6.8 and 6.1.1.4'
O O 0.0106 0.0060 'International Tables Vol C Tables 4.2.6.8 and 6.1.1.4'
Y Y -2.7962 3.5667 'International Tables Vol C Tables 4.2.6.8 and 6.1.1.4'

_space_group_crystal_system      triclinic
_space_group_IT_number           2
_space_group_name_H-M_alt        'P -1'
_space_group_name_Hall           '-P 1'

_shelx_space_group_comment       
; 
The symmetry employed for this shelxl refinement is uniquely defined 
by the following loop, which should always be used as a source of 
symmetry information in preference to the above space-group names. 
They are only intended as comments. 
;

loop_
_space_group_symop_operation_xyz
'x, y, z'
'-x, -y, -z'

_cell_length_a                   9.941(3)
_cell_length_b                   14.577(5)
_cell_length_c                   18.928(6)
_cell_angle_alpha                88.090(7)
_cell_angle_beta                 77.833(7)
_cell_angle_gamma                74.266(6)
_cell_volume                     2580.0(14)
_cell_formula_units_Z            2
_cell_measurement_temperature    296(2)
_cell_measurement_reflns_used    4011
_cell_measurement_theta_min      2.27
_cell_measurement_theta_max      26.83

_exptl_crystal_description       BLOCK
_exptl_crystal_colour            COLOURLESS
_exptl_crystal_density_meas      NONE
_exptl_crystal_density_method    ?
_exptl_crystal_density_diffrn    1.539
_exptl_crystal_F_000             1212
_exptl_transmission_factor_min   0.630
_exptl_transmission_factor_max   0.681
_exptl_crystal_size_max          0.220
_exptl_crystal_size_mid          0.210
_exptl_crystal_size_min          0.180
_exptl_absorpt_coefficient_mu    2.314
_shelx_estimated_absorpt_T_min   0.630
_shelx_estimated_absorpt_T_max   0.681
_exptl_absorpt_correction_type   MULTI-SCAN
_exptl_absorpt_correction_T_min  ?
_exptl_absorpt_correction_T_max  ?
_exptl_absorpt_process_details   SADABS

_exptl_special_details           
; 
 ? 
;

_diffrn_ambient_temperature      296(2)
_diffrn_radiation_wavelength     0.71073
_diffrn_radiation_type           MoK\a
_diffrn_source                   ?
_diffrn_measurement_device_type  'CCD area detector'
_diffrn_measurement_method       'phi and omega scans'
_diffrn_detector_area_resol_mean ?
_diffrn_reflns_number            16989
_diffrn_reflns_av_unetI/netI     0.0676
_diffrn_reflns_av_R_equivalents  0.0349
_diffrn_reflns_limit_h_min       -12
_diffrn_reflns_limit_h_max       12
_diffrn_reflns_limit_k_min       -18
_diffrn_reflns_limit_k_max       18
_diffrn_reflns_limit_l_min       -17
_diffrn_reflns_limit_l_max       23
_diffrn_reflns_theta_min         1.101
_diffrn_reflns_theta_max         26.499
_diffrn_reflns_theta_full        25.242
_diffrn_measured_fraction_theta_max 0.997
_diffrn_measured_fraction_theta_full 0.997
_diffrn_reflns_Laue_measured_fraction_max 0.997
_diffrn_reflns_Laue_measured_fraction_full 0.997
_diffrn_reflns_point_group_measured_fraction_max 0.997
_diffrn_reflns_point_group_measured_fraction_full 0.997
_reflns_number_total             10678
_reflns_number_gt                7780
_reflns_threshold_expression     'I > 2\s(I)'
_reflns_Friedel_coverage         0.000
_reflns_Friedel_fraction_max     .
_reflns_Friedel_fraction_full    .

_reflns_special_details          
; 
 Reflections were merged by SHELXL according to the crystal 
 class for the calculation of statistics and refinement. 
  
 _reflns_Friedel_fraction is defined as the number of unique 
 Friedel pairs measured divided by the number that would be 
 possible theoretically, ignoring centric projections and 
 systematic absences. 
;

_computing_data_collection       'Bruker SMART'
_computing_cell_refinement       'Bruker SMART'
_computing_data_reduction        'Bruker SAINT'
_computing_structure_solution    'Bruker SHELXTL'
_computing_structure_refinement  'SHELXL-2013 (Sheldrick, 2013)'
_computing_molecular_graphics    'Bruker SHELXTL'
_computing_publication_material  'Bruker SHELXTL'

_refine_special_details          
; 
 ? 
;
_refine_ls_structure_factor_coef Fsqd
_refine_ls_matrix_type           full
_refine_ls_weighting_scheme      calc
_refine_ls_weighting_details     
; 
 w=1/[\s^2^(Fo^2^)+(0.0886P)^2^+3.9363P] 
 where P=(Fo^2^+2Fc^2^)/3 
;
_atom_sites_solution_primary     ?
_atom_sites_solution_secondary   ?
_atom_sites_solution_hydrogens   mixed
_refine_ls_hydrogen_treatment    constr
_refine_ls_extinction_method     none
_refine_ls_extinction_coef       .
_refine_ls_number_reflns         10678
_refine_ls_number_parameters     707
_refine_ls_number_restraints     0
_refine_ls_R_factor_all          0.0872
_refine_ls_R_factor_gt           0.0576
_refine_ls_wR_factor_ref         0.1655
_refine_ls_wR_factor_gt          0.1526
_refine_ls_goodness_of_fit_ref   1.047
_refine_ls_restrained_S_all      1.047
_refine_ls_shift/su_max          0.001
_refine_ls_shift/su_mean         0.000

loop_
_atom_site_label
_atom_site_type_symbol
_atom_site_fract_x
_atom_site_fract_y
_atom_site_fract_z
_atom_site_U_iso_or_equiv
_atom_site_adp_type
_atom_site_occupancy
_atom_site_site_symmetry_order
_atom_site_calc_flag
_atom_site_refinement_flags_posn
_atom_site_refinement_flags_adp
_atom_site_refinement_flags_occupancy
_atom_site_disorder_assembly
_atom_site_disorder_group
Y1 Y 1.15383(5) 0.55041(3) 0.44014(2) 0.01739(13) Uani 1 1 d . . . . .
Y2 Y 0.90709(5) 0.41466(3) -0.04308(2) 0.01789(13) Uani 1 1 d . . . . .
O1 O 0.8669(4) 0.5666(2) 0.47843(18) 0.0254(7) Uani 1 1 d . . . . .
O2 O 0.9592(4) 0.6682(2) 0.4113(2) 0.0299(8) Uani 1 1 d . . . . .
O3 O 0.3675(4) 0.5715(2) 0.4594(2) 0.0333(9) Uani 1 1 d . . . . .
O4 O 0.2240(4) 0.7017(2) 0.4288(2) 0.0316(8) Uani 1 1 d . . . . .
O5 O 1.0675(4) 0.4575(2) 0.37227(18) 0.0259(8) Uani 1 1 d . . . . .
O6 O 0.9370(4) 0.3740(2) 0.44443(18) 0.0292(8) Uani 1 1 d . . . . .
O7 O 0.9389(4) 0.5261(2) 0.13108(18) 0.0254(8) Uani 1 1 d . . . . .
O8 O 0.8737(4) 0.4129(3) 0.08103(18) 0.0285(8) Uani 1 1 d . . . . .
O9 O 1.1124(4) 0.2947(2) -0.0257(2) 0.0302(8) Uani 1 1 d . . . . .
O10 O 1.1459(4) 0.4288(2) 0.00548(19) 0.0264(8) Uani 1 1 d . . . . .
O11 O 1.6711(4) 0.4029(3) -0.0096(2) 0.0413(10) Uani 1 1 d . . . . .
O12 O 1.8162(4) 0.2649(3) 0.0045(2) 0.0424(10) Uani 1 1 d . . . . .
O13 O 1.2538(4) 0.5674(3) 0.31636(19) 0.0358(9) Uani 1 1 d . . . . .
O14 O 0.0458(12) 0.0957(7) 0.0073(6) 0.096(3) Uani 0.603(8) 1 d . . P A 1
O14' O 1.0208(18) 0.1550(11) 0.4966(9) 0.096(3) Uani 0.397(8) 1 d . . P A 2
O15 O 0.7721(4) 0.5011(3) -0.1272(2) 0.0380(9) Uani 1 1 d . . . . .
N1 N 0.4682(5) 1.2439(3) 0.3792(3) 0.0366(11) Uani 1 1 d . . . . .
N2 N 0.3583(5) 1.3970(3) 0.3956(2) 0.0290(10) Uani 1 1 d . . . . .
N3 N 0.9980(5) -0.1657(3) 0.2095(2) 0.0347(11) Uani 1 1 d . . . . .
N4 N 1.0386(5) -0.2991(3) 0.1472(2) 0.0313(10) Uani 1 1 d . . . . .
N5 N 1.5112(5) -0.2204(4) 0.1939(3) 0.0464(13) Uani 1 1 d . . . . .
N6 N 1.4452(7) -0.3429(4) 0.2455(3) 0.0614(17) Uani 1 1 d . . . . .
N7 N 0.5886(5) 0.5865(4) -0.1744(3) 0.0408(12) Uani 1 1 d . . . . .
C1 C 0.8535(5) 0.6390(3) 0.4402(3) 0.0221(10) Uani 1 1 d . . . . .
C2 C 0.7089(5) 0.6927(3) 0.4293(3) 0.0228(10) Uani 1 1 d . . . . .
C3 C 0.6860(5) 0.7871(3) 0.4100(3) 0.0285(11) Uani 1 1 d . . . . .
H3 H 0.7623 0.8143 0.4015 0.034 Uiso 1 1 calc R U . . .
C4 C 0.5512(6) 0.8428(4) 0.4028(3) 0.0338(13) Uani 1 1 d . . . . .
C5 C 0.4409(6) 0.7992(4) 0.4124(3) 0.0324(12) Uani 1 1 d . . . . .
H5 H 0.3510 0.8340 0.4062 0.039 Uiso 1 1 calc R U . . .
C6 C 0.4632(5) 0.7037(4) 0.4313(3) 0.0268(11) Uani 1 1 d . . . . .
C7 C 0.5973(5) 0.6504(3) 0.4405(3) 0.0241(11) Uani 1 1 d . . . . .
H7 H 0.6117 0.5871 0.4540 0.029 Uiso 1 1 calc R U . . .
C8 C 0.3441(5) 0.6569(3) 0.4406(3) 0.0253(11) Uani 1 1 d . . . . .
C9 C 0.5290(6) 0.9462(4) 0.3902(4) 0.0398(14) Uani 1 1 d . . . . .
C10 C 0.4096(11) 1.0061(6) 0.3891(11) 0.215(11) Uani 1 1 d . . . . .
H10 H 0.3307 0.9825 0.3918 0.258 Uiso 1 1 calc R U . . .
C11 C 0.3885(12) 1.1033(6) 0.3842(13) 0.256(13) Uani 1 1 d . . . . .
H11 H 0.2968 1.1413 0.3840 0.307 Uiso 1 1 calc R U . . .
C12 C 0.4880(6) 1.1430(4) 0.3799(3) 0.0384(14) Uani 1 1 d . . . . .
C13 C 0.6070(11) 1.0867(6) 0.3814(13) 0.261(14) Uani 1 1 d . . . . .
H13 H 0.6848 1.1113 0.3794 0.313 Uiso 1 1 calc R U . . .
C14 C 0.6277(10) 0.9893(6) 0.3859(12) 0.237(12) Uani 1 1 d . . . . .
H14 H 0.7199 0.9519 0.3859 0.284 Uiso 1 1 calc R U . . .
C15 C 0.3421(6) 1.3117(4) 0.3938(3) 0.0325(12) Uani 1 1 d . . . . .
H15 H 0.2536 1.2987 0.4016 0.039 Uiso 1 1 calc R U . . .
C16 C 0.5727(6) 1.2908(4) 0.3713(4) 0.0469(16) Uani 1 1 d . . . . .
H16 H 0.6710 1.2637 0.3610 0.056 Uiso 1 1 calc R U . . .
C17 C 0.5037(6) 1.3845(4) 0.3814(3) 0.0402(14) Uani 1 1 d . . . . .
H17 H 0.5480 1.4334 0.3792 0.048 Uiso 1 1 calc R U . . .
C18 C 0.9889(5) 0.4019(3) 0.3843(3) 0.0225(10) Uani 1 1 d . . . . .
C19 C 0.9608(5) 0.3631(4) 0.3180(3) 0.0243(10) Uani 1 1 d . . . . .
C20 C 0.9578(6) 0.2695(3) 0.3135(3) 0.0270(11) Uani 1 1 d . . . . .
H20 H 0.9655 0.2314 0.3536 0.032 Uiso 1 1 calc R U . . .
C21 C 0.9433(6) 0.2305(3) 0.2500(3) 0.0264(11) Uani 1 1 d . . . . .
C22 C 0.9246(6) 0.2917(4) 0.1923(3) 0.0278(11) Uani 1 1 d . . . . .
H22 H 0.9128 0.2680 0.1497 0.033 Uiso 1 1 calc R U . . .
C23 C 0.9229(5) 0.3865(3) 0.1968(3) 0.0220(10) Uani 1 1 d . . . . .
C24 C 0.9438(5) 0.4221(3) 0.2592(3) 0.0223(10) Uani 1 1 d . . . . .
H24 H 0.9464 0.4851 0.2620 0.027 Uiso 1 1 calc R U . . .
C25 C 0.9096(5) 0.4474(3) 0.1314(3) 0.0221(10) Uani 1 1 d . . . . .
C26 C 1.0059(9) 0.0609(4) 0.2891(4) 0.057(2) Uani 1 1 d . . . . .
H26 H 1.0352 0.0808 0.3281 0.069 Uiso 1 1 calc R U . . .
C27 C 1.0197(9) -0.0356(4) 0.2800(4) 0.056(2) Uani 1 1 d . . . . .
H27 H 1.0569 -0.0791 0.3126 0.067 Uiso 1 1 calc R U . . .
C28 C 0.9783(6) -0.0658(4) 0.2231(3) 0.0343(13) Uani 1 1 d . . . . .
C29 C 0.9182(11) -0.0018(5) 0.1795(5) 0.081(3) Uani 1 1 d . . . . .
H29 H 0.8841 -0.0218 0.1423 0.098 Uiso 1 1 calc R U . . .
C30 C 0.9055(11) 0.0939(5) 0.1884(5) 0.083(3) Uani 1 1 d . . . . .
H30 H 0.8648 0.1367 0.1563 0.100 Uiso 1 1 calc R U . . .
C31 C 0.9509(6) 0.1276(4) 0.2429(3) 0.0313(12) Uani 1 1 d . . . . .
C32 C 1.0187(7) -0.2068(4) 0.1441(3) 0.0395(14) Uani 1 1 d . . . . .
H32 H 1.0188 -0.1733 0.1015 0.047 Uiso 1 1 calc R U . . .
C33 C 1.0059(7) -0.2378(4) 0.2585(3) 0.0376(14) Uani 1 1 d . . . . .
H33 H 0.9975 -0.2325 0.3082 0.045 Uiso 1 1 calc R U . . .
C34 C 1.0285(7) -0.3178(4) 0.2189(3) 0.0364(13) Uani 1 1 d . . . . .
H34 H 1.0362 -0.3781 0.2381 0.044 Uiso 1 1 calc R U . . .
C35 C 1.1864(5) 0.3399(3) -0.0024(3) 0.0229(10) Uani 1 1 d . . . . .
C36 C 1.3243(5) 0.2866(3) 0.0163(3) 0.0248(11) Uani 1 1 d . . . . .
C37 C 1.3375(6) 0.1964(3) 0.0464(3) 0.0300(12) Uani 1 1 d . . . . .
H37 H 1.2599 0.1705 0.0542 0.036 Uiso 1 1 calc R U . . .
C38 C 1.4646(6) 0.1447(4) 0.0648(3) 0.0312(12) Uani 1 1 d . . . . .
C39 C 1.5813(6) 0.1841(4) 0.0490(3) 0.0320(12) Uani 1 1 d . . . . .
H39 H 1.6688 0.1494 0.0584 0.038 Uiso 1 1 calc R U . . .
C40 C 1.5685(5) 0.2744(4) 0.0193(3) 0.0266(11) Uani 1 1 d . . . . .
C41 C 1.4399(5) 0.3255(3) 0.0047(3) 0.0243(11) Uani 1 1 d . . . . .
H41 H 1.4301 0.3867 -0.0131 0.029 Uiso 1 1 calc R U . . .
C42 C 1.6947(6) 0.3155(4) 0.0040(3) 0.0296(12) Uani 1 1 d . . . . .
C43 C 1.4768(6) 0.0500(4) 0.0988(3) 0.0382(14) Uani 1 1 d . . . . .
C44 C 1.3663(10) 0.0198(8) 0.1274(10) 0.191(9) Uani 1 1 d . . . . .
H44 H 1.2756 0.0587 0.1262 0.229 Uiso 1 1 calc R U . . .
C45 C 1.3777(10) -0.0682(9) 0.1598(11) 0.222(11) Uani 1 1 d . . . . .
H45 H 1.2943 -0.0850 0.1803 0.266 Uiso 1 1 calc R U . . .
C46 C 1.4991(6) -0.1277(4) 0.1627(4) 0.0444(16) Uani 1 1 d . . . . .
C47 C 1.6134(9) -0.1027(7) 0.1271(8) 0.139(6) Uani 1 1 d . . . . .
H47 H 1.7032 -0.1458 0.1220 0.166 Uiso 1 1 calc R U . . .
C48 C 1.6012(9) -0.0139(7) 0.0977(8) 0.135(6) Uani 1 1 d . . . . .
H48 H 1.6845 0.0021 0.0760 0.162 Uiso 1 1 calc R U . . .
C49 C 1.4017(8) -0.2578(5) 0.2197(4) 0.058(2) Uani 1 1 d . . . . .
H49 H 1.3067 -0.2271 0.2193 0.070 Uiso 1 1 calc R U . . .
C50 C 1.6325(8) -0.2849(5) 0.2042(4) 0.063(2) Uani 1 1 d . . . . .
H50 H 1.7254 -0.2791 0.1916 0.076 Uiso 1 1 calc R U . . .
C51 C 1.5898(9) -0.3587(5) 0.2366(4) 0.066(2) Uani 1 1 d . . . . .
H51 H 1.6505 -0.4133 0.2509 0.079 Uiso 1 1 calc R U . . .
C52 C 0.6491(7) 0.5169(4) -0.1354(3) 0.0390(14) Uani 1 1 d . . . . .
H52 H 0.5947 0.4774 -0.1126 0.047 Uiso 1 1 calc R U . . .
C53 C 0.6637(7) 0.6534(5) -0.2076(4) 0.0516(17) Uani 1 1 d . . . . .
H53A H 0.7471 0.6450 -0.1892 0.077 Uiso 1 1 d R U . . .
H53B H 0.6061 0.7169 -0.1979 0.077 Uiso 1 1 d R U . . .
H53C H 0.6901 0.6411 -0.2582 0.077 Uiso 1 1 d R U . . .
C54 C 0.4419(7) 0.6018(6) -0.1811(4) 0.062(2) Uani 1 1 d . . . . .
H54A H 0.4412 0.5960 -0.2305 0.093 Uiso 1 1 d R U . . .
H54B H 0.3897 0.6642 -0.1635 0.093 Uiso 1 1 d R U . . .
H54C H 0.3993 0.5569 -0.1545 0.093 Uiso 1 1 d R U . . .

loop_
_atom_site_aniso_label
_atom_site_aniso_U_11
_atom_site_aniso_U_22
_atom_site_aniso_U_33
_atom_site_aniso_U_23
_atom_site_aniso_U_13
_atom_site_aniso_U_12
Y1 0.0187(2) 0.0161(2) 0.0196(2) 0.00259(17) -0.00523(18) -0.00783(18)
Y2 0.0199(2) 0.0137(2) 0.0223(2) 0.00142(17) -0.00682(18) -0.00643(18)
O1 0.0276(19) 0.0201(17) 0.0273(18) 0.0064(14) -0.0076(15) -0.0039(14)
O2 0.0207(18) 0.0299(19) 0.042(2) 0.0123(16) -0.0111(16) -0.0097(15)
O3 0.028(2) 0.0230(18) 0.054(2) 0.0036(17) -0.0155(18) -0.0100(16)
O4 0.0214(19) 0.0252(18) 0.050(2) 0.0063(17) -0.0121(17) -0.0061(15)
O5 0.0285(19) 0.0272(18) 0.0261(18) -0.0023(14) -0.0059(15) -0.0141(15)
O6 0.046(2) 0.0260(18) 0.0197(18) -0.0011(14) -0.0041(16) -0.0182(17)
O7 0.033(2) 0.0214(17) 0.0244(18) 0.0004(14) -0.0041(15) -0.0135(15)
O8 0.037(2) 0.0324(19) 0.0239(18) 0.0038(15) -0.0081(16) -0.0214(17)
O9 0.0240(19) 0.0235(18) 0.047(2) -0.0007(16) -0.0179(17) -0.0043(15)
O10 0.0267(19) 0.0160(16) 0.035(2) 0.0006(14) -0.0067(15) -0.0030(14)
O11 0.035(2) 0.043(2) 0.059(3) 0.021(2) -0.024(2) -0.0252(19)
O12 0.021(2) 0.046(2) 0.061(3) -0.013(2) -0.0056(18) -0.0101(18)
O13 0.044(2) 0.037(2) 0.0256(19) 0.0037(16) 0.0008(17) -0.0169(18)
O14 0.093(7) 0.071(5) 0.086(6) 0.011(5) -0.006(5) 0.028(5)
O14' 0.093(7) 0.071(5) 0.086(6) 0.011(5) -0.006(5) 0.028(5)
O15 0.029(2) 0.044(2) 0.041(2) 0.0074(18) -0.0161(18) -0.0049(18)
N1 0.032(3) 0.023(2) 0.049(3) 0.000(2) -0.002(2) -0.004(2)
N2 0.031(2) 0.021(2) 0.034(2) 0.0022(18) -0.0049(19) -0.0057(18)
N3 0.055(3) 0.020(2) 0.033(3) -0.0034(19) -0.011(2) -0.016(2)
N4 0.051(3) 0.017(2) 0.030(2) 0.0022(18) -0.011(2) -0.015(2)
N5 0.036(3) 0.043(3) 0.058(3) 0.022(3) -0.005(2) -0.014(2)
N6 0.056(4) 0.045(3) 0.078(4) 0.028(3) 0.001(3) -0.018(3)
N7 0.032(3) 0.052(3) 0.036(3) 0.004(2) -0.014(2) -0.002(2)
C1 0.024(3) 0.018(2) 0.024(2) 0.0018(19) -0.007(2) -0.005(2)
C2 0.022(3) 0.021(2) 0.027(3) 0.004(2) -0.009(2) -0.005(2)
C3 0.024(3) 0.023(2) 0.042(3) 0.005(2) -0.009(2) -0.011(2)
C4 0.032(3) 0.019(3) 0.051(4) 0.007(2) -0.012(3) -0.007(2)
C5 0.028(3) 0.022(3) 0.049(3) 0.002(2) -0.015(3) -0.003(2)
C6 0.022(3) 0.024(3) 0.037(3) 0.001(2) -0.008(2) -0.009(2)
C7 0.027(3) 0.016(2) 0.032(3) 0.003(2) -0.009(2) -0.008(2)
C8 0.022(3) 0.024(3) 0.031(3) 0.000(2) -0.007(2) -0.007(2)
C9 0.032(3) 0.022(3) 0.062(4) 0.008(3) -0.007(3) -0.006(2)
C10 0.089(8) 0.025(4) 0.59(3) 0.057(10) -0.187(14) -0.025(5)
C11 0.091(8) 0.025(4) 0.71(4) 0.079(11) -0.202(16) -0.022(5)
C12 0.038(3) 0.019(3) 0.054(4) 0.010(2) -0.007(3) -0.004(2)
C13 0.042(6) 0.029(5) 0.68(4) 0.080(11) -0.023(12) -0.012(4)
C14 0.039(5) 0.023(4) 0.61(4) 0.071(10) -0.010(11) -0.004(4)
C15 0.027(3) 0.021(3) 0.045(3) 0.003(2) -0.007(2) 0.001(2)
C16 0.028(3) 0.035(3) 0.070(4) 0.002(3) 0.005(3) -0.007(3)
C17 0.042(3) 0.027(3) 0.048(4) 0.002(3) 0.001(3) -0.012(3)
C18 0.020(2) 0.018(2) 0.028(3) -0.0034(19) -0.003(2) -0.0039(19)
C19 0.022(3) 0.027(3) 0.026(3) -0.003(2) -0.004(2) -0.010(2)
C20 0.036(3) 0.023(2) 0.026(3) 0.002(2) -0.006(2) -0.013(2)
C21 0.033(3) 0.021(2) 0.026(3) -0.003(2) -0.005(2) -0.010(2)
C22 0.037(3) 0.026(3) 0.026(3) -0.003(2) -0.010(2) -0.015(2)
C23 0.023(3) 0.024(2) 0.022(2) 0.0003(19) -0.006(2) -0.009(2)
C24 0.025(3) 0.020(2) 0.024(2) -0.0016(19) -0.004(2) -0.010(2)
C25 0.023(3) 0.025(2) 0.021(2) 0.0000(19) -0.0037(19) -0.010(2)
C26 0.106(6) 0.030(3) 0.045(4) -0.003(3) -0.039(4) -0.017(4)
C27 0.104(6) 0.025(3) 0.047(4) 0.005(3) -0.038(4) -0.016(3)
C28 0.053(4) 0.016(2) 0.037(3) -0.001(2) -0.013(3) -0.012(2)
C29 0.166(9) 0.027(3) 0.078(6) 0.004(3) -0.086(6) -0.026(5)
C30 0.175(10) 0.025(3) 0.077(5) 0.011(3) -0.086(6) -0.029(5)
C31 0.044(3) 0.021(3) 0.031(3) -0.003(2) -0.010(2) -0.011(2)
C32 0.073(4) 0.021(3) 0.027(3) 0.002(2) -0.015(3) -0.015(3)
C33 0.059(4) 0.026(3) 0.028(3) 0.004(2) -0.010(3) -0.013(3)
C34 0.055(4) 0.019(3) 0.038(3) 0.003(2) -0.012(3) -0.013(3)
C35 0.021(2) 0.022(2) 0.025(3) 0.003(2) -0.004(2) -0.004(2)
C36 0.021(3) 0.022(2) 0.034(3) 0.001(2) -0.010(2) -0.007(2)
C37 0.025(3) 0.022(3) 0.045(3) 0.002(2) -0.007(2) -0.009(2)
C38 0.028(3) 0.027(3) 0.040(3) 0.004(2) -0.010(2) -0.008(2)
C39 0.023(3) 0.030(3) 0.043(3) 0.003(2) -0.012(2) -0.004(2)
C40 0.025(3) 0.031(3) 0.027(3) -0.002(2) -0.006(2) -0.012(2)
C41 0.028(3) 0.022(2) 0.027(3) 0.002(2) -0.008(2) -0.011(2)
C42 0.026(3) 0.038(3) 0.027(3) -0.003(2) -0.006(2) -0.012(2)
C43 0.033(3) 0.024(3) 0.057(4) 0.010(3) -0.013(3) -0.005(2)
C44 0.036(5) 0.131(10) 0.39(2) 0.195(13) -0.040(9) -0.026(6)
C45 0.038(5) 0.144(11) 0.47(3) 0.225(16) -0.043(10) -0.034(6)
C46 0.033(3) 0.033(3) 0.061(4) 0.021(3) -0.004(3) -0.006(3)
C47 0.046(5) 0.077(6) 0.304(18) 0.119(9) -0.066(8) -0.026(5)
C48 0.050(5) 0.078(6) 0.303(17) 0.120(9) -0.082(8) -0.041(5)
C49 0.043(4) 0.045(4) 0.084(5) 0.029(4) -0.008(4) -0.013(3)
C50 0.043(4) 0.049(4) 0.092(6) 0.040(4) -0.009(4) -0.010(3)
C51 0.060(5) 0.047(4) 0.083(6) 0.031(4) -0.006(4) -0.012(4)
C52 0.040(4) 0.043(3) 0.034(3) 0.002(3) -0.011(3) -0.010(3)
C53 0.051(4) 0.053(4) 0.044(4) 0.017(3) -0.008(3) -0.006(3)
C54 0.041(4) 0.094(6) 0.048(4) 0.004(4) -0.020(3) -0.004(4)

_geom_special_details            
; 
 All esds (except the esd in the dihedral angle between two l.s. planes) 
 are estimated using the full covariance matrix.  The cell esds are taken 
 into account individually in the estimation of esds in distances, angles 
 and torsion angles; correlations between esds in cell parameters are only 
 used when they are defined by crystal symmetry.  An approximate (isotropic) 
 treatment of cell esds is used for estimating esds involving l.s. planes. 
;

loop_
_geom_bond_atom_site_label_1
_geom_bond_atom_site_label_2
_geom_bond_distance
_geom_bond_site_symmetry_2
_geom_bond_publ_flag
Y1 O1 2.282(3) 2_766 ?
Y1 O3 2.329(4) 1_655 ?
Y1 O5 2.331(3) . ?
Y1 O2 2.359(3) . ?
Y1 O6 2.365(3) 2_766 ?
Y1 O13 2.377(4) . ?
Y1 O4 2.476(4) 1_655 ?
Y1 N2 2.604(4) 1_645 ?
Y1 O1 2.738(4) . ?
Y1 C8 2.755(5) 1_655 ?
Y1 C1 2.913(5) . ?
Y1 Y1 3.9930(12) 2_766 ?
Y2 O10 2.300(3) 2_765 ?
Y2 O8 2.302(3) . ?
Y2 O7 2.326(3) 2_765 ?
Y2 O11 2.349(4) 1_455 ?
Y2 O9 2.375(3) . ?
Y2 O15 2.402(4) . ?
Y2 N4 2.509(4) 2_755 ?
Y2 O12 2.644(4) 1_455 ?
Y2 O10 2.779(4) . ?
Y2 C42 2.848(5) 1_455 ?
Y2 C35 2.948(5) . ?
Y2 Y2 4.0367(11) 2_765 ?
O1 C1 1.252(6) . ?
O1 Y1 2.282(3) 2_766 ?
O2 C1 1.253(6) . ?
O3 C8 1.257(6) . ?
O3 Y1 2.329(4) 1_455 ?
O4 C8 1.258(6) . ?
O4 Y1 2.476(4) 1_455 ?
O5 C18 1.255(6) . ?
O6 C18 1.250(6) . ?
O6 Y1 2.365(3) 2_766 ?
O7 C25 1.256(5) . ?
O7 Y2 2.326(3) 2_765 ?
O8 C25 1.251(6) . ?
O9 C35 1.260(6) . ?
O10 C35 1.252(6) . ?
O10 Y2 2.300(3) 2_765 ?
O11 C42 1.258(7) . ?
O11 Y2 2.349(4) 1_655 ?
O12 C42 1.235(6) . ?
O12 Y2 2.644(4) 1_655 ?
O15 C52 1.224(7) . ?
N1 C15 1.351(7) . ?
N1 C16 1.372(7) . ?
N1 C12 1.429(7) . ?
N2 C15 1.300(6) . ?
N2 C17 1.375(7) . ?
N2 Y1 2.604(4) 1_465 ?
N3 C32 1.345(7) . ?
N3 C33 1.375(7) . ?
N3 C28 1.440(6) . ?
N4 C32 1.307(6) . ?
N4 C34 1.363(7) . ?
N4 Y2 2.509(4) 2_755 ?
N5 C49 1.341(8) . ?
N5 C50 1.360(8) . ?
N5 C46 1.440(7) . ?
N6 C49 1.313(8) . ?
N6 C51 1.367(10) . ?
N7 C52 1.321(7) . ?
N7 C53 1.435(8) . ?
N7 C54 1.446(8) . ?
C1 C2 1.492(7) . ?
C2 C3 1.383(7) . ?
C2 C7 1.386(7) . ?
C3 C4 1.398(7) . ?
C3 H3 0.9300 . ?
C4 C5 1.388(7) . ?
C4 C9 1.481(7) . ?
C5 C6 1.395(7) . ?
C5 H5 0.9300 . ?
C6 C7 1.392(7) . ?
C6 C8 1.496(7) . ?
C7 H7 0.9300 . ?
C8 Y1 2.755(5) 1_455 ?
C9 C10 1.272(10) . ?
C9 C14 1.289(11) . ?
C10 C11 1.378(11) . ?
C10 H10 0.9300 . ?
C11 C12 1.263(11) . ?
C11 H11 0.9300 . ?
C12 C13 1.250(11) . ?
C13 C14 1.381(11) . ?
C13 H13 0.9300 . ?
C14 H14 0.9300 . ?
C15 H15 0.9300 . ?
C16 C17 1.351(8) . ?
C16 H16 0.9300 . ?
C17 H17 0.9300 . ?
C18 C19 1.501(7) . ?
C19 C20 1.379(7) . ?
C19 C24 1.393(7) . ?
C20 C21 1.396(7) . ?
C20 H20 0.9300 . ?
C21 C22 1.398(7) . ?
C21 C31 1.490(7) . ?
C22 C23 1.383(6) . ?
C22 H22 0.9300 . ?
C23 C24 1.382(7) . ?
C23 C25 1.506(7) . ?
C24 H24 0.9300 . ?
C26 C31 1.367(8) . ?
C26 C27 1.388(8) . ?
C26 H26 0.9300 . ?
C27 C28 1.356(8) . ?
C27 H27 0.9300 . ?
C28 C29 1.328(9) . ?
C29 C30 1.379(9) . ?
C29 H29 0.9300 . ?
C30 C31 1.362(8) . ?
C30 H30 0.9300 . ?
C32 H32 0.9300 . ?
C33 C34 1.348(7) . ?
C33 H33 0.9300 . ?
C34 H34 0.9300 . ?
C35 C36 1.489(7) . ?
C36 C41 1.389(7) . ?
C36 C37 1.399(7) . ?
C37 C38 1.393(7) . ?
C37 H37 0.9300 . ?
C38 C39 1.402(7) . ?
C38 C43 1.489(7) . ?
C39 C40 1.399(7) . ?
C39 H39 0.9300 . ?
C40 C41 1.372(7) . ?
C40 C42 1.504(7) . ?
C41 H41 0.9300 . ?
C42 Y2 2.848(5) 1_655 ?
C43 C44 1.301(10) . ?
C43 C48 1.328(10) . ?
C44 C45 1.390(11) . ?
C44 H44 0.9300 . ?
C45 C46 1.292(11) . ?
C45 H45 0.9300 . ?
C46 C47 1.328(11) . ?
C47 C48 1.376(10) . ?
C47 H47 0.9300 . ?
C48 H48 0.9300 . ?
C49 H49 0.9300 . ?
C50 C51 1.345(9) . ?
C50 H50 0.9300 . ?
C51 H51 0.9300 . ?
C52 H52 0.9300 . ?
C53 H53A 0.9425 . ?
C53 H53B 0.9472 . ?
C53 H53C 0.9465 . ?
C54 H54A 0.9437 . ?
C54 H54B 0.9478 . ?
C54 H54C 0.9494 . ?

loop_
_geom_angle_atom_site_label_1
_geom_angle_atom_site_label_2
_geom_angle_atom_site_label_3
_geom_angle
_geom_angle_site_symmetry_1
_geom_angle_site_symmetry_3
_geom_angle_publ_flag
O1 Y1 O3 97.88(13) 2_766 1_655 ?
O1 Y1 O5 81.79(12) 2_766 . ?
O3 Y1 O5 141.15(13) 1_655 . ?
O1 Y1 O2 124.59(12) 2_766 . ?
O3 Y1 O2 127.30(12) 1_655 . ?
O5 Y1 O2 80.38(13) . . ?
O1 Y1 O6 73.03(12) 2_766 2_766 ?
O3 Y1 O6 82.50(13) 1_655 2_766 ?
O5 Y1 O6 132.81(12) . 2_766 ?
O2 Y1 O6 82.10(13) . 2_766 ?
O1 Y1 O13 139.76(13) 2_766 . ?
O3 Y1 O13 84.14(14) 1_655 . ?
O5 Y1 O13 72.69(12) . . ?
O2 Y1 O13 81.63(13) . . ?
O6 Y1 O13 146.20(12) 2_766 . ?
O1 Y1 O4 139.85(13) 2_766 1_655 ?
O3 Y1 O4 54.02(12) 1_655 1_655 ?
O5 Y1 O4 138.34(12) . 1_655 ?
O2 Y1 O4 73.33(12) . 1_655 ?
O6 Y1 O4 75.04(12) 2_766 1_655 ?
O13 Y1 O4 71.98(13) . 1_655 ?
O1 Y1 N2 71.23(13) 2_766 1_645 ?
O3 Y1 N2 71.26(13) 1_655 1_645 ?
O5 Y1 N2 71.98(13) . 1_645 ?
O2 Y1 N2 145.94(14) . 1_645 ?
O6 Y1 N2 131.53(14) 2_766 1_645 ?
O13 Y1 N2 71.54(13) . 1_645 ?
O4 Y1 N2 115.75(13) 1_655 1_645 ?
O1 Y1 O1 74.96(12) 2_766 . ?
O3 Y1 O1 153.55(12) 1_655 . ?
O5 Y1 O1 64.09(11) . . ?
O2 Y1 O1 50.07(10) . . ?
O6 Y1 O1 71.06(12) 2_766 . ?
O13 Y1 O1 117.99(12) . . ?
O4 Y1 O1 116.26(11) 1_655 . ?
N2 Y1 O1 127.30(12) 1_645 . ?
O1 Y1 C8 121.56(14) 2_766 1_655 ?
O3 Y1 C8 27.00(13) 1_655 1_655 ?
O5 Y1 C8 146.84(13) . 1_655 ?
O2 Y1 C8 100.48(14) . 1_655 ?
O6 Y1 C8 79.47(14) 2_766 1_655 ?
O13 Y1 C8 74.65(14) . 1_655 ?
O4 Y1 C8 27.16(13) 1_655 1_655 ?
N2 Y1 C8 92.42(14) 1_645 1_655 ?
O1 Y1 C8 140.06(13) . 1_655 ?
O1 Y1 C1 100.21(13) 2_766 . ?
O3 Y1 C1 146.56(13) 1_655 . ?
O5 Y1 C1 69.67(13) . . ?
O2 Y1 C1 24.76(12) . . ?
O6 Y1 C1 76.28(13) 2_766 . ?
O13 Y1 C1 99.39(14) . . ?
O4 Y1 C1 95.18(12) 1_655 . ?
N2 Y1 C1 141.54(14) 1_645 . ?
O1 Y1 C1 25.35(11) . . ?
C8 Y1 C1 121.91(14) 1_655 . ?
O1 Y1 Y1 41.46(9) 2_766 2_766 ?
O3 Y1 Y1 133.81(10) 1_655 2_766 ?
O5 Y1 Y1 67.59(8) . 2_766 ?
O2 Y1 Y1 83.36(9) . 2_766 ?
O6 Y1 Y1 67.09(8) 2_766 2_766 ?
O13 Y1 Y1 139.29(10) . 2_766 ?
O4 Y1 Y1 137.75(9) 1_655 2_766 ?
N2 Y1 Y1 103.39(10) 1_645 2_766 ?
O1 Y1 Y1 33.50(7) . 2_766 ?
C8 Y1 Y1 145.56(11) 1_655 2_766 ?
C1 Y1 Y1 58.79(9) . 2_766 ?
O10 Y2 O8 74.08(12) 2_765 . ?
O10 Y2 O7 78.00(12) 2_765 2_765 ?
O8 Y2 O7 132.06(12) . 2_765 ?
O10 Y2 O11 95.41(14) 2_765 1_455 ?
O8 Y2 O11 78.42(13) . 1_455 ?
O7 Y2 O11 142.95(13) 2_765 1_455 ?
O10 Y2 O9 124.13(12) 2_765 . ?
O8 Y2 O9 78.02(13) . . ?
O7 Y2 O9 86.72(13) 2_765 . ?
O11 Y2 O9 124.89(13) 1_455 . ?
O10 Y2 O15 76.16(13) 2_765 . ?
O8 Y2 O15 134.62(14) . . ?
O7 Y2 O15 71.90(13) 2_765 . ?
O11 Y2 O15 71.13(14) 1_455 . ?
O9 Y2 O15 147.32(14) . . ?
O10 Y2 N4 147.12(13) 2_765 2_755 ?
O8 Y2 N4 138.75(13) . 2_755 ?
O7 Y2 N4 77.20(13) 2_765 2_755 ?
O11 Y2 N4 91.54(15) 1_455 2_755 ?
O9 Y2 N4 75.47(14) . 2_755 ?
O15 Y2 N4 75.84(14) . 2_755 ?
O10 Y2 O12 135.42(12) 2_765 1_455 ?
O8 Y2 O12 70.87(12) . 1_455 ?
O7 Y2 O12 146.58(12) 2_765 1_455 ?
O11 Y2 O12 51.36(13) 1_455 1_455 ?
O9 Y2 O12 73.94(12) . 1_455 ?
O15 Y2 O12 111.08(13) . 1_455 ?
N4 Y2 O12 71.75(13) 2_755 1_455 ?
O10 Y2 O10 75.12(12) 2_765 . ?
O8 Y2 O10 67.41(11) . . ?
O7 Y2 O10 68.19(11) 2_765 . ?
O11 Y2 O10 145.83(13) 1_455 . ?
O9 Y2 O10 49.49(10) . . ?
O15 Y2 O10 134.54(12) . . ?
N4 Y2 O10 114.39(13) 2_755 . ?
O12 Y2 O10 114.16(11) 1_455 . ?
O10 Y2 C42 117.58(14) 2_765 1_455 ?
O8 Y2 C42 74.48(13) . 1_455 ?
O7 Y2 C42 153.39(13) 2_765 1_455 ?
O11 Y2 C42 25.80(14) 1_455 1_455 ?
O9 Y2 C42 99.54(14) . 1_455 ?
O15 Y2 C42 90.26(15) . 1_455 ?
N4 Y2 C42 79.40(15) 2_755 1_455 ?
O12 Y2 C42 25.64(14) 1_455 1_455 ?
O10 Y2 C42 134.42(13) . 1_455 ?
O10 Y2 C35 99.88(13) 2_765 . ?
O8 Y2 C35 70.82(13) . . ?
O7 Y2 C35 76.67(13) 2_765 . ?
O11 Y2 C35 140.05(13) 1_455 . ?
O9 Y2 C35 24.47(12) . . ?
O15 Y2 C35 148.48(13) . . ?
N4 Y2 C35 95.04(15) 2_755 . ?
O12 Y2 C35 93.82(13) 1_455 . ?
O10 Y2 C35 25.02(11) . . ?
C42 Y2 C35 118.10(15) 1_455 . ?
O10 Y2 Y2 41.70(9) 2_765 2_765 ?
O8 Y2 Y2 65.12(8) . 2_765 ?
O7 Y2 Y2 68.02(8) 2_765 2_765 ?
O11 Y2 Y2 128.56(11) 1_455 2_765 ?
O9 Y2 Y2 82.68(9) . 2_765 ?
O15 Y2 Y2 110.27(10) . 2_765 ?
N4 Y2 Y2 139.71(11) 2_755 2_765 ?
O12 Y2 Y2 133.44(10) 1_455 2_765 ?
O10 Y2 Y2 33.42(7) . 2_765 ?
C42 Y2 Y2 138.21(11) 1_455 2_765 ?
C35 Y2 Y2 58.27(9) . 2_765 ?
C1 O1 Y1 168.6(3) . 2_766 ?
C1 O1 Y1 85.2(3) . . ?
Y1 O1 Y1 105.04(12) 2_766 . ?
C1 O2 Y1 103.2(3) . . ?
C8 O3 Y1 95.7(3) . 1_455 ?
C8 O4 Y1 88.8(3) . 1_455 ?
C18 O5 Y1 137.2(3) . . ?
C18 O6 Y1 132.8(3) . 2_766 ?
C25 O7 Y2 128.6(3) . 2_765 ?
C25 O8 Y2 140.1(3) . . ?
C35 O9 Y2 104.2(3) . . ?
C35 O10 Y2 167.0(3) . 2_765 ?
C35 O10 Y2 85.1(3) . . ?
Y2 O10 Y2 104.88(12) 2_765 . ?
C42 O11 Y2 99.9(3) . 1_655 ?
C42 O12 Y2 86.5(3) . 1_655 ?
C52 O15 Y2 135.9(4) . . ?
C15 N1 C16 106.3(5) . . ?
C15 N1 C12 126.4(5) . . ?
C16 N1 C12 126.9(5) . . ?
C15 N2 C17 105.1(4) . . ?
C15 N2 Y1 125.1(4) . 1_465 ?
C17 N2 Y1 128.9(3) . 1_465 ?
C32 N3 C33 106.6(4) . . ?
C32 N3 C28 125.4(5) . . ?
C33 N3 C28 128.0(5) . . ?
C32 N4 C34 104.4(4) . . ?
C32 N4 Y2 127.1(4) . 2_755 ?
C34 N4 Y2 128.5(3) . 2_755 ?
C49 N5 C50 107.4(5) . . ?
C49 N5 C46 125.4(5) . . ?
C50 N5 C46 127.2(5) . . ?
C49 N6 C51 104.5(6) . . ?
C52 N7 C53 120.8(5) . . ?
C52 N7 C54 121.3(6) . . ?
C53 N7 C54 117.7(5) . . ?
O1 C1 O2 121.4(4) . . ?
O1 C1 C2 119.7(4) . . ?
O2 C1 C2 118.9(4) . . ?
O1 C1 Y1 69.5(3) . . ?
O2 C1 Y1 52.0(2) . . ?
C2 C1 Y1 170.3(3) . . ?
C3 C2 C7 120.0(5) . . ?
C3 C2 C1 118.9(4) . . ?
C7 C2 C1 121.1(4) . . ?
C2 C3 C4 121.7(5) . . ?
C2 C3 H3 119.1 . . ?
C4 C3 H3 119.1 . . ?
C5 C4 C3 117.8(5) . . ?
C5 C4 C9 122.7(5) . . ?
C3 C4 C9 119.4(5) . . ?
C4 C5 C6 120.9(5) . . ?
C4 C5 H5 119.6 . . ?
C6 C5 H5 119.6 . . ?
C7 C6 C5 120.3(4) . . ?
C7 C6 C8 119.2(4) . . ?
C5 C6 C8 120.5(5) . . ?
C2 C7 C6 119.3(4) . . ?
C2 C7 H7 120.4 . . ?
C6 C7 H7 120.4 . . ?
O3 C8 O4 120.8(4) . . ?
O3 C8 C6 118.5(4) . . ?
O4 C8 C6 120.7(4) . . ?
O3 C8 Y1 57.3(2) . 1_455 ?
O4 C8 Y1 64.0(3) . 1_455 ?
C6 C8 Y1 170.6(4) . 1_455 ?
C10 C9 C14 110.4(7) . . ?
C10 C9 C4 125.6(6) . . ?
C14 C9 C4 123.6(6) . . ?
C9 C10 C11 124.9(8) . . ?
C9 C10 H10 117.6 . . ?
C11 C10 H10 117.6 . . ?
C12 C11 C10 122.9(8) . . ?
C12 C11 H11 118.5 . . ?
C10 C11 H11 118.5 . . ?
C13 C12 C11 114.2(7) . . ?
C13 C12 N1 121.3(7) . . ?
C11 C12 N1 124.3(6) . . ?
C12 C13 C14 122.6(10) . . ?
C12 C13 H13 118.7 . . ?
C14 C13 H13 118.7 . . ?
C9 C14 C13 124.9(9) . . ?
C9 C14 H14 117.5 . . ?
C13 C14 H14 117.5 . . ?
N2 C15 N1 112.4(5) . . ?
N2 C15 H15 123.8 . . ?
N1 C15 H15 123.8 . . ?
C17 C16 N1 106.0(5) . . ?
C17 C16 H16 127.0 . . ?
N1 C16 H16 127.0 . . ?
C16 C17 N2 110.1(5) . . ?
C16 C17 H17 124.9 . . ?
N2 C17 H17 124.9 . . ?
O6 C18 O5 127.0(5) . . ?
O6 C18 C19 118.0(4) . . ?
O5 C18 C19 115.0(4) . . ?
C20 C19 C24 119.9(4) . . ?
C20 C19 C18 121.0(5) . . ?
C24 C19 C18 119.0(4) . . ?
C19 C20 C21 121.5(5) . . ?
C19 C20 H20 119.2 . . ?
C21 C20 H20 119.2 . . ?
C20 C21 C22 117.1(4) . . ?
C20 C21 C31 121.9(5) . . ?
C22 C21 C31 121.0(4) . . ?
C23 C22 C21 122.0(4) . . ?
C23 C22 H22 119.0 . . ?
C21 C22 H22 119.0 . . ?
C24 C23 C22 119.6(4) . . ?
C24 C23 C25 121.0(4) . . ?
C22 C23 C25 119.3(4) . . ?
C23 C24 C19 119.8(4) . . ?
C23 C24 H24 120.1 . . ?
C19 C24 H24 120.1 . . ?
O8 C25 O7 125.8(4) . . ?
O8 C25 C23 115.9(4) . . ?
O7 C25 C23 118.2(4) . . ?
C31 C26 C27 122.5(6) . . ?
C31 C26 H26 118.8 . . ?
C27 C26 H26 118.8 . . ?
C28 C27 C26 119.5(6) . . ?
C28 C27 H27 120.3 . . ?
C26 C27 H27 120.3 . . ?
C29 C28 C27 119.1(5) . . ?
C29 C28 N3 119.7(5) . . ?
C27 C28 N3 121.2(5) . . ?
C28 C29 C30 121.1(6) . . ?
C28 C29 H29 119.4 . . ?
C30 C29 H29 119.4 . . ?
C31 C30 C29 122.0(6) . . ?
C31 C30 H30 119.0 . . ?
C29 C30 H30 119.0 . . ?
C30 C31 C26 115.6(5) . . ?
C30 C31 C21 121.7(5) . . ?
C26 C31 C21 122.7(5) . . ?
N4 C32 N3 112.5(5) . . ?
N4 C32 H32 123.8 . . ?
N3 C32 H32 123.8 . . ?
C34 C33 N3 105.1(5) . . ?
C34 C33 H33 127.5 . . ?
N3 C33 H33 127.5 . . ?
C33 C34 N4 111.5(5) . . ?
C33 C34 H34 124.3 . . ?
N4 C34 H34 124.3 . . ?
O10 C35 O9 121.2(4) . . ?
O10 C35 C36 119.4(4) . . ?
O9 C35 C36 119.4(4) . . ?
O10 C35 Y2 69.9(3) . . ?
O9 C35 Y2 51.4(2) . . ?
C36 C35 Y2 170.7(3) . . ?
C41 C36 C37 119.5(5) . . ?
C41 C36 C35 120.8(4) . . ?
C37 C36 C35 119.6(4) . . ?
C38 C37 C36 121.2(5) . . ?
C38 C37 H37 119.4 . . ?
C36 C37 H37 119.4 . . ?
C37 C38 C39 117.7(5) . . ?
C37 C38 C43 121.0(5) . . ?
C39 C38 C43 121.3(5) . . ?
C40 C39 C38 121.2(5) . . ?
C40 C39 H39 119.4 . . ?
C38 C39 H39 119.4 . . ?
C41 C40 C39 119.7(5) . . ?
C41 C40 C42 120.2(5) . . ?
C39 C40 C42 120.1(5) . . ?
C40 C41 C36 120.5(5) . . ?
C40 C41 H41 119.7 . . ?
C36 C41 H41 119.7 . . ?
O12 C42 O11 121.9(5) . . ?
O12 C42 C40 120.8(5) . . ?
O11 C42 C40 117.3(5) . . ?
O12 C42 Y2 67.9(3) . 1_655 ?
O11 C42 Y2 54.3(3) . 1_655 ?
C40 C42 Y2 169.5(4) . 1_655 ?
C44 C43 C48 113.9(7) . . ?
C44 C43 C38 122.9(6) . . ?
C48 C43 C38 123.0(6) . . ?
C43 C44 C45 122.9(8) . . ?
C43 C44 H44 118.6 . . ?
C45 C44 H44 118.6 . . ?
C46 C45 C44 122.8(8) . . ?
C46 C45 H45 118.6 . . ?
C44 C45 H45 118.6 . . ?
C45 C46 C47 115.3(7) . . ?
C45 C46 N5 122.9(6) . . ?
C47 C46 N5 121.4(6) . . ?
C46 C47 C48 121.1(8) . . ?
C46 C47 H47 119.4 . . ?
C48 C47 H47 119.4 . . ?
C43 C48 C47 123.5(8) . . ?
C43 C48 H48 118.3 . . ?
C47 C48 H48 118.3 . . ?
N6 C49 N5 111.7(6) . . ?
N6 C49 H49 124.1 . . ?
N5 C49 H49 124.1 . . ?
C51 C50 N5 105.5(6) . . ?
C51 C50 H50 127.3 . . ?
N5 C50 H50 127.3 . . ?
C50 C51 N6 111.0(6) . . ?
C50 C51 H51 124.5 . . ?
N6 C51 H51 124.5 . . ?
O15 C52 N7 124.2(6) . . ?
O15 C52 H52 117.9 . . ?
N7 C52 H52 117.9 . . ?
N7 C53 H53A 108.7 . . ?
N7 C53 H53B 111.0 . . ?
H53A C53 H53B 109.4 . . ?
N7 C53 H53C 109.0 . . ?
H53A C53 H53C 108.9 . . ?
H53B C53 H53C 109.8 . . ?
N7 C54 H54A 108.1 . . ?
N7 C54 H54B 108.7 . . ?
H54A C54 H54B 109.7 . . ?
N7 C54 H54C 111.5 . . ?
H54A C54 H54C 109.6 . . ?
H54B C54 H54C 109.2 . . ?

loop_
_geom_torsion_atom_site_label_1
_geom_torsion_atom_site_label_2
_geom_torsion_atom_site_label_3
_geom_torsion_atom_site_label_4
_geom_torsion
_geom_torsion_site_symmetry_1
_geom_torsion_site_symmetry_2
_geom_torsion_site_symmetry_3
_geom_torsion_site_symmetry_4
_geom_torsion_publ_flag
Y1 O1 C1 O2 150.0(14) 2_766 . . . ?
Y1 O1 C1 O2 -4.0(5) . . . . ?
Y1 O1 C1 C2 -29.3(19) 2_766 . . . ?
Y1 O1 C1 C2 176.7(4) . . . . ?
Y1 O1 C1 Y1 154.0(17) 2_766 . . . ?
Y1 O2 C1 O1 4.7(5) . . . . ?
Y1 O2 C1 C2 -175.9(4) . . . . ?
O1 C1 C2 C3 157.6(5) . . . . ?
O2 C1 C2 C3 -21.7(7) . . . . ?
O1 C1 C2 C7 -20.3(7) . . . . ?
O2 C1 C2 C7 160.4(5) . . . . ?
C7 C2 C3 C4 1.5(8) . . . . ?
C1 C2 C3 C4 -176.4(5) . . . . ?
C2 C3 C4 C5 -3.0(9) . . . . ?
C2 C3 C4 C9 173.1(5) . . . . ?
C3 C4 C5 C6 2.3(9) . . . . ?
C9 C4 C5 C6 -173.6(6) . . . . ?
C4 C5 C6 C7 -0.3(9) . . . . ?
C4 C5 C6 C8 -179.2(5) . . . . ?
C3 C2 C7 C6 0.7(8) . . . . ?
C1 C2 C7 C6 178.5(5) . . . . ?
C5 C6 C7 C2 -1.3(8) . . . . ?
C8 C6 C7 C2 177.7(5) . . . . ?
Y1 O3 C8 O4 8.5(5) 1_455 . . . ?
Y1 O3 C8 C6 -170.2(4) 1_455 . . . ?
Y1 O4 C8 O3 -8.0(5) 1_455 . . . ?
Y1 O4 C8 C6 170.7(4) 1_455 . . . ?
C7 C6 C8 O3 2.7(8) . . . . ?
C5 C6 C8 O3 -178.3(5) . . . . ?
C7 C6 C8 O4 -176.0(5) . . . . ?
C5 C6 C8 O4 3.0(8) . . . . ?
C5 C4 C9 C10 2.4(16) . . . . ?
C3 C4 C9 C10 -173.5(13) . . . . ?
C5 C4 C9 C14 175.2(13) . . . . ?
C3 C4 C9 C14 -0.6(15) . . . . ?
C14 C9 C10 C11 0(3) . . . . ?
C4 C9 C10 C11 173.5(17) . . . . ?
C9 C10 C11 C12 0(4) . . . . ?
C10 C11 C12 C13 -1(3) . . . . ?
C10 C11 C12 N1 -176.1(16) . . . . ?
C15 N1 C12 C13 -164.0(14) . . . . ?
C16 N1 C12 C13 8.4(17) . . . . ?
C15 N1 C12 C11 10.9(17) . . . . ?
C16 N1 C12 C11 -176.7(15) . . . . ?
C11 C12 C13 C14 1(3) . . . . ?
N1 C12 C13 C14 176.6(17) . . . . ?
C10 C9 C14 C13 1(3) . . . . ?
C4 C9 C14 C13 -173.2(18) . . . . ?
C12 C13 C14 C9 -1(4) . . . . ?
C17 N2 C15 N1 0.0(7) . . . . ?
Y1 N2 C15 N1 -170.3(4) 1_465 . . . ?
C16 N1 C15 N2 0.1(7) . . . . ?
C12 N1 C15 N2 173.7(5) . . . . ?
C15 N1 C16 C17 -0.1(7) . . . . ?
C12 N1 C16 C17 -173.7(6) . . . . ?
N1 C16 C17 N2 0.1(8) . . . . ?
C15 N2 C17 C16 -0.1(7) . . . . ?
Y1 N2 C17 C16 169.7(4) 1_465 . . . ?
Y1 O6 C18 O5 36.7(8) 2_766 . . . ?
Y1 O6 C18 C19 -145.8(4) 2_766 . . . ?
Y1 O5 C18 O6 -5.6(8) . . . . ?
Y1 O5 C18 C19 176.9(3) . . . . ?
O6 C18 C19 C20 -37.5(7) . . . . ?
O5 C18 C19 C20 140.2(5) . . . . ?
O6 C18 C19 C24 145.3(5) . . . . ?
O5 C18 C19 C24 -36.9(6) . . . . ?
C24 C19 C20 C21 2.5(8) . . . . ?
C18 C19 C20 C21 -174.7(5) . . . . ?
C19 C20 C21 C22 -3.2(8) . . . . ?
C19 C20 C21 C31 175.4(5) . . . . ?
C20 C21 C22 C23 1.2(8) . . . . ?
C31 C21 C22 C23 -177.4(5) . . . . ?
C21 C22 C23 C24 1.6(8) . . . . ?
C21 C22 C23 C25 177.0(5) . . . . ?
C22 C23 C24 C19 -2.4(7) . . . . ?
C25 C23 C24 C19 -177.7(4) . . . . ?
C20 C19 C24 C23 0.4(7) . . . . ?
C18 C19 C24 C23 177.7(4) . . . . ?
Y2 O8 C25 O7 29.1(9) . . . . ?
Y2 O8 C25 C23 -148.7(4) . . . . ?
Y2 O7 C25 O8 -49.6(7) 2_765 . . . ?
Y2 O7 C25 C23 128.2(4) 2_765 . . . ?
C24 C23 C25 O8 -171.6(5) . . . . ?
C22 C23 C25 O8 13.1(7) . . . . ?
C24 C23 C25 O7 10.4(7) . . . . ?
C22 C23 C25 O7 -164.9(5) . . . . ?
C31 C26 C27 C28 0.5(12) . . . . ?
C26 C27 C28 C29 -3.7(12) . . . . ?
C26 C27 C28 N3 176.6(7) . . . . ?
C32 N3 C28 C29 29.7(10) . . . . ?
C33 N3 C28 C29 -153.5(8) . . . . ?
C32 N3 C28 C27 -150.6(7) . . . . ?
C33 N3 C28 C27 26.2(10) . . . . ?
C27 C28 C29 C30 4.1(14) . . . . ?
N3 C28 C29 C30 -176.1(8) . . . . ?
C28 C29 C30 C31 -1.4(16) . . . . ?
C29 C30 C31 C26 -1.7(14) . . . . ?
C29 C30 C31 C21 177.0(8) . . . . ?
C27 C26 C31 C30 2.2(12) . . . . ?
C27 C26 C31 C21 -176.5(7) . . . . ?
C20 C21 C31 C30 165.0(7) . . . . ?
C22 C21 C31 C30 -16.5(10) . . . . ?
C20 C21 C31 C26 -16.4(9) . . . . ?
C22 C21 C31 C26 162.1(6) . . . . ?
C34 N4 C32 N3 0.7(7) . . . . ?
Y2 N4 C32 N3 -177.1(4) 2_755 . . . ?
C33 N3 C32 N4 0.2(7) . . . . ?
C28 N3 C32 N4 177.6(5) . . . . ?
C32 N3 C33 C34 -1.1(7) . . . . ?
C28 N3 C33 C34 -178.4(6) . . . . ?
N3 C33 C34 N4 1.6(7) . . . . ?
C32 N4 C34 C33 -1.4(7) . . . . ?
Y2 N4 C34 C33 176.4(4) 2_755 . . . ?
Y2 O10 C35 O9 141.6(12) 2_765 . . . ?
Y2 O10 C35 O9 0.9(5) . . . . ?
Y2 O10 C35 C36 -38.3(17) 2_765 . . . ?
Y2 O10 C35 C36 -178.9(4) . . . . ?
Y2 O10 C35 Y2 140.7(15) 2_765 . . . ?
Y2 O9 C35 O10 -1.1(5) . . . . ?
Y2 O9 C35 C36 178.7(4) . . . . ?
O10 C35 C36 C41 -34.9(7) . . . . ?
O9 C35 C36 C41 145.2(5) . . . . ?
O10 C35 C36 C37 144.7(5) . . . . ?
O9 C35 C36 C37 -35.2(7) . . . . ?
C41 C36 C37 C38 -0.1(8) . . . . ?
C35 C36 C37 C38 -179.7(5) . . . . ?
C36 C37 C38 C39 -3.0(8) . . . . ?
C36 C37 C38 C43 178.2(5) . . . . ?
C37 C38 C39 C40 3.4(8) . . . . ?
C43 C38 C39 C40 -177.9(5) . . . . ?
C38 C39 C40 C41 -0.5(8) . . . . ?
C38 C39 C40 C42 179.0(5) . . . . ?
C39 C40 C41 C36 -2.8(8) . . . . ?
C42 C40 C41 C36 177.8(5) . . . . ?
C37 C36 C41 C40 3.1(8) . . . . ?
C35 C36 C41 C40 -177.3(5) . . . . ?
Y2 O12 C42 O11 -6.2(5) 1_655 . . . ?
Y2 O12 C42 C40 173.5(4) 1_655 . . . ?
Y2 O11 C42 O12 7.1(6) 1_655 . . . ?
Y2 O11 C42 C40 -172.6(4) 1_655 . . . ?
C41 C40 C42 O12 -167.1(5) . . . . ?
C39 C40 C42 O12 13.5(8) . . . . ?
C41 C40 C42 O11 12.6(7) . . . . ?
C39 C40 C42 O11 -166.8(5) . . . . ?
C41 C40 C42 Y2 -23(2) . . . 1_655 ?
C39 C40 C42 Y2 158.0(18) . . . 1_655 ?
C37 C38 C43 C44 -15.6(14) . . . . ?
C39 C38 C43 C44 165.7(12) . . . . ?
C37 C38 C43 C48 159.2(9) . . . . ?
C39 C38 C43 C48 -19.6(12) . . . . ?
C48 C43 C44 C45 5(2) . . . . ?
C38 C43 C44 C45 -179.3(16) . . . . ?
C43 C44 C45 C46 -1(3) . . . . ?
C44 C45 C46 C47 -5(3) . . . . ?
C44 C45 C46 N5 -177.7(16) . . . . ?
C49 N5 C46 C45 3.6(17) . . . . ?
C50 N5 C46 C45 -174.8(14) . . . . ?
C49 N5 C46 C47 -168.1(10) . . . . ?
C50 N5 C46 C47 13.5(14) . . . . ?
C45 C46 C47 C48 8(2) . . . . ?
N5 C46 C47 C48 -179.7(11) . . . . ?
C44 C43 C48 C47 -3(2) . . . . ?
C38 C43 C48 C47 -178.1(12) . . . . ?
C46 C47 C48 C43 -4(2) . . . . ?
C51 N6 C49 N5 1.2(10) . . . . ?
C50 N5 C49 N6 -0.6(10) . . . . ?
C46 N5 C49 N6 -179.2(7) . . . . ?
C49 N5 C50 C51 -0.4(9) . . . . ?
C46 N5 C50 C51 178.3(7) . . . . ?
N5 C50 C51 N6 1.1(10) . . . . ?
C49 N6 C51 C50 -1.4(10) . . . . ?
Y2 O15 C52 N7 161.6(4) . . . . ?
C53 N7 C52 O15 -3.6(9) . . . . ?
C54 N7 C52 O15 -179.3(6) . . . . ?

_refine_diff_density_max         1.576
_refine_diff_density_min         -1.140
_refine_diff_density_rms         0.122

_shelxl_version_number           2013-2

_shelx_res_file                  
; 
TITL N200521B in P-1 
CELL 0.71073   9.9413  14.5770  18.9280  88.090  77.833  74.266 
ZERR   2.00   0.0031   0.0047   0.0057   0.007   0.007   0.006 
LATT 1 
SFAC C  H  N  O  Y 
UNIT 108 78 14 29 4 
OMIT 10   3   3 
OMIT   0.00  53.00 
L.S. 8 
ACTA 
BOND $H 
CONF 
HTAB 
SIZE 0.22 0.21 0.18 
FMAP 2 
PLAN 20 
EADP O14 O14' 
TEMP 23.000 
WGHT    0.088600    3.936300 
FVAR       0.10112   0.60314 
Y1    5    1.153825    0.550412    0.440137    11.00000    0.01872    0.01610 = 
         0.01962    0.00259   -0.00523   -0.00783 
Y2    5    0.907089    0.414664   -0.043080    11.00000    0.01986    0.01370 = 
         0.02229    0.00142   -0.00682   -0.00643 
O1    4    0.866868    0.566584    0.478427    11.00000    0.02764    0.02012 = 
         0.02732    0.00641   -0.00763   -0.00392 
O2    4    0.959241    0.668152    0.411328    11.00000    0.02071    0.02992 = 
         0.04203    0.01230   -0.01107   -0.00974 
O3    4    0.367480    0.571465    0.459376    11.00000    0.02797    0.02298 = 
         0.05383    0.00355   -0.01550   -0.01004 
O4    4    0.223986    0.701658    0.428755    11.00000    0.02136    0.02518 = 
         0.04983    0.00629   -0.01209   -0.00614 
O5    4    1.067548    0.457474    0.372271    11.00000    0.02850    0.02716 = 
         0.02612   -0.00230   -0.00588   -0.01407 
O6    4    0.937027    0.373994    0.444430    11.00000    0.04571    0.02604 = 
         0.01973   -0.00110   -0.00414   -0.01824 
O7    4    0.938885    0.526064    0.131076    11.00000    0.03306    0.02139 = 
         0.02437    0.00037   -0.00405   -0.01345 
O8    4    0.873717    0.412853    0.081031    11.00000    0.03698    0.03238 = 
         0.02386    0.00379   -0.00809   -0.02143 
O9    4    1.112449    0.294731   -0.025698    11.00000    0.02399    0.02348 = 
         0.04675   -0.00075   -0.01785   -0.00431 
O10   4    1.145909    0.428766    0.005480    11.00000    0.02670    0.01600 = 
         0.03504    0.00062   -0.00666   -0.00302 
O11   4    1.671124    0.402888   -0.009566    11.00000    0.03505    0.04321 = 
         0.05912    0.02060   -0.02350   -0.02518 
O12   4    1.816231    0.264902    0.004518    11.00000    0.02096    0.04595 = 
         0.06055   -0.01291   -0.00560   -0.01010 
O13   4    1.253753    0.567416    0.316357    11.00000    0.04401    0.03748 = 
         0.02561    0.00373    0.00078   -0.01688 
PART 1  21 
O14   4    0.045760    0.095712    0.007260    21.00000    0.09304    0.07060 = 
         0.08616    0.01125   -0.00570    0.02835 
PART 2  -21 
O14'  4    1.020759    0.154997    0.496554   -21.00000    0.09304    0.07060 = 
         0.08616    0.01125   -0.00570    0.02835 
PART 0 
O15   4    0.772145    0.501068   -0.127206    11.00000    0.02944    0.04409 = 
         0.04106    0.00736   -0.01608   -0.00486 
N1    3    0.468240    1.243882    0.379179    11.00000    0.03245    0.02332 = 
         0.04888    0.00017   -0.00183   -0.00385 
N2    3    0.358271    1.396999    0.395648    11.00000    0.03076    0.02063 = 
         0.03400    0.00223   -0.00494   -0.00571 
N3    3    0.997974   -0.165726    0.209528    11.00000    0.05483    0.02009 = 
         0.03343   -0.00338   -0.01077   -0.01581 
N4    3    1.038627   -0.299124    0.147240    11.00000    0.05064    0.01697 = 
         0.03041    0.00224   -0.01057   -0.01470 
N5    3    1.511155   -0.220380    0.193861    11.00000    0.03637    0.04308 = 
         0.05775    0.02184   -0.00505   -0.01369 
N6    3    1.445154   -0.342927    0.245539    11.00000    0.05557    0.04521 = 
         0.07751    0.02784    0.00098   -0.01843 
N7    3    0.588608    0.586485   -0.174429    11.00000    0.03166    0.05230 = 
         0.03571    0.00366   -0.01418   -0.00172 
C1    1    0.853510    0.638956    0.440248    11.00000    0.02428    0.01806 = 
         0.02428    0.00178   -0.00698   -0.00484 
C2    1    0.708940    0.692684    0.429305    11.00000    0.02235    0.02055 = 
         0.02670    0.00405   -0.00881   -0.00540 
C3    1    0.686041    0.787113    0.409975    11.00000    0.02446    0.02270 = 
         0.04163    0.00474   -0.00866   -0.01108 
AFIX  43 
H3    2    0.762347    0.814251    0.401510    11.00000   -1.20000 
AFIX   0 
C4    1    0.551187    0.842847    0.402827    11.00000    0.03223    0.01909 = 
         0.05145    0.00744   -0.01194   -0.00732 
C5    1    0.440890    0.799188    0.412446    11.00000    0.02761    0.02189 = 
         0.04889    0.00203   -0.01542   -0.00301 
AFIX  43 
H5    2    0.350969    0.834040    0.406247    11.00000   -1.20000 
AFIX   0 
C6    1    0.463181    0.703697    0.431293    11.00000    0.02242    0.02409 = 
         0.03650    0.00068   -0.00818   -0.00896 
C7    1    0.597255    0.650398    0.440493    11.00000    0.02715    0.01552 = 
         0.03179    0.00302   -0.00874   -0.00758 
AFIX  43 
H7    2    0.611729    0.587112    0.453997    11.00000   -1.20000 
AFIX   0 
C8    1    0.344087    0.656927    0.440647    11.00000    0.02194    0.02357 = 
         0.03137   -0.00004   -0.00694   -0.00659 
C9    1    0.528992    0.946236    0.390232    11.00000    0.03234    0.02203 = 
         0.06211    0.00838   -0.00653   -0.00600 
C10   1    0.409591    1.006092    0.389110    11.00000    0.08947    0.02534 = 
         0.58511    0.05732   -0.18716   -0.02471 
AFIX  43 
H10   2    0.330681    0.982477    0.391806    11.00000   -1.20000 
AFIX   0 
C11   1    0.388453    1.103282    0.384199    11.00000    0.09068    0.02515 = 
         0.70558    0.07904   -0.20211   -0.02245 
AFIX  43 
H11   2    0.296804    1.141325    0.384008    11.00000   -1.20000 
AFIX   0 
C12   1    0.487977    1.143034    0.379943    11.00000    0.03849    0.01852 = 
         0.05404    0.00965   -0.00748   -0.00361 
C13   1    0.607042    1.086670    0.381438    11.00000    0.04239    0.02861 = 
         0.68460    0.07990   -0.02345   -0.01187 
AFIX  43 
H13   2    0.684775    1.111308    0.379442    11.00000   -1.20000 
AFIX   0 
C14   1    0.627735    0.989260    0.385935    11.00000    0.03944    0.02333 = 
         0.61380    0.07096   -0.01003   -0.00429 
AFIX  43 
H14   2    0.719889    0.951887    0.385857    11.00000   -1.20000 
AFIX   0 
C15   1    0.342056    1.311650    0.393774    11.00000    0.02677    0.02059 = 
         0.04531    0.00288   -0.00683    0.00064 
AFIX  43 
H15   2    0.253570    1.298681    0.401598    11.00000   -1.20000 
AFIX   0 
C16   1    0.572711    1.290848    0.371274    11.00000    0.02767    0.03514 = 
         0.06992    0.00209    0.00525   -0.00692 
AFIX  43 
H16   2    0.671032    1.263732    0.361011    11.00000   -1.20000 
AFIX   0 
C17   1    0.503666    1.384503    0.381437    11.00000    0.04218    0.02705 = 
         0.04835    0.00166    0.00108   -0.01242 
AFIX  43 
H17   2    0.548017    1.433409    0.379154    11.00000   -1.20000 
AFIX   0 
C18   1    0.988917    0.401872    0.384255    11.00000    0.02018    0.01795 = 
         0.02793   -0.00337   -0.00317   -0.00392 
C19   1    0.960771    0.363122    0.317983    11.00000    0.02233    0.02673 = 
         0.02581   -0.00311   -0.00396   -0.01016 
C20   1    0.957765    0.269474    0.313455    11.00000    0.03603    0.02251 = 
         0.02552    0.00167   -0.00614   -0.01346 
AFIX  43 
H20   2    0.965540    0.231426    0.353618    11.00000   -1.20000 
AFIX   0 
C21   1    0.943328    0.230470    0.250004    11.00000    0.03295    0.02113 = 
         0.02616   -0.00269   -0.00526   -0.00951 
C22   1    0.924554    0.291732    0.192317    11.00000    0.03660    0.02610 = 
         0.02643   -0.00265   -0.00972   -0.01545 
AFIX  43 
H22   2    0.912803    0.268011    0.149675    11.00000   -1.20000 
AFIX   0 
C23   1    0.922935    0.386517    0.196771    11.00000    0.02313    0.02376 = 
         0.02154    0.00026   -0.00649   -0.00886 
C24   1    0.943750    0.422051    0.259198    11.00000    0.02543    0.01957 = 
         0.02394   -0.00159   -0.00364   -0.01017 
AFIX  43 
H24   2    0.946391    0.485097    0.261968    11.00000   -1.20000 
AFIX   0 
C25   1    0.909598    0.447450    0.131448    11.00000    0.02269    0.02468 = 
         0.02085    0.00003   -0.00369   -0.01007 
C26   1    1.005905    0.060854    0.289063    11.00000    0.10638    0.03016 = 
         0.04496   -0.00348   -0.03916   -0.01704 
AFIX  43 
H26   2    1.035234    0.080765    0.328057    11.00000   -1.20000 
AFIX   0 
C27   1    1.019672   -0.035598    0.279963    11.00000    0.10364    0.02453 = 
         0.04746    0.00461   -0.03761   -0.01568 
AFIX  43 
H27   2    1.056949   -0.079127    0.312620    11.00000   -1.20000 
AFIX   0 
C28   1    0.978349   -0.065840    0.223098    11.00000    0.05311    0.01586 = 
         0.03750   -0.00081   -0.01305   -0.01234 
C29   1    0.918209   -0.001800    0.179490    11.00000    0.16637    0.02729 = 
         0.07815    0.00417   -0.08624   -0.02593 
AFIX  43 
H29   2    0.884050   -0.021835    0.142283    11.00000   -1.20000 
AFIX   0 
C30   1    0.905550    0.093900    0.188440    11.00000    0.17496    0.02491 = 
         0.07689    0.01081   -0.08599   -0.02896 
AFIX  43 
H30   2    0.864807    0.136732    0.156318    11.00000   -1.20000 
AFIX   0 
C31   1    0.950876    0.127645    0.242877    11.00000    0.04442    0.02113 = 
         0.03093   -0.00256   -0.00983   -0.01128 
C32   1    1.018672   -0.206824    0.144132    11.00000    0.07345    0.02087 = 
         0.02723    0.00194   -0.01483   -0.01495 
AFIX  43 
H32   2    1.018773   -0.173300    0.101456    11.00000   -1.20000 
AFIX   0 
C33   1    1.005905   -0.237805    0.258500    11.00000    0.05934    0.02614 = 
         0.02796    0.00371   -0.00955   -0.01283 
AFIX  43 
H33   2    0.997501   -0.232508    0.308165    11.00000   -1.20000 
AFIX   0 
C34   1    1.028499   -0.317803    0.218930    11.00000    0.05541    0.01879 = 
         0.03796    0.00343   -0.01219   -0.01337 
AFIX  43 
H34   2    1.036206   -0.378128    0.238113    11.00000   -1.20000 
AFIX   0 
C35   1    1.186352    0.339909   -0.002381    11.00000    0.02056    0.02170 = 
         0.02486    0.00269   -0.00361   -0.00408 
C36   1    1.324269    0.286601    0.016320    11.00000    0.02139    0.02224 = 
         0.03355    0.00098   -0.01009   -0.00733 
C37   1    1.337476    0.196403    0.046376    11.00000    0.02501    0.02161 = 
         0.04497    0.00209   -0.00729   -0.00895 
AFIX  43 
H37   2    1.259930    0.170496    0.054189    11.00000   -1.20000 
AFIX   0 
C38   1    1.464649    0.144721    0.064805    11.00000    0.02800    0.02700 = 
         0.03983    0.00388   -0.01015   -0.00762 
C39   1    1.581282    0.184056    0.048978    11.00000    0.02333    0.03024 = 
         0.04256    0.00294   -0.01188   -0.00371 
AFIX  43 
H39   2    1.668802    0.149443    0.058415    11.00000   -1.20000 
AFIX   0 
C40   1    1.568457    0.274380    0.019263    11.00000    0.02517    0.03052 = 
         0.02717   -0.00242   -0.00575   -0.01193 
C41   1    1.439888    0.325497    0.004690    11.00000    0.02754    0.02151 = 
         0.02716    0.00241   -0.00834   -0.01052 
AFIX  43 
H41   2    1.430090    0.386669   -0.013114    11.00000   -1.20000 
AFIX   0 
C42   1    1.694726    0.315548    0.003976    11.00000    0.02562    0.03848 = 
         0.02715   -0.00332   -0.00566   -0.01228 
C43   1    1.476772    0.050049    0.098781    11.00000    0.03295    0.02389 = 
         0.05738    0.01038   -0.01265   -0.00549 
C44   1    1.366254    0.019796    0.127447    11.00000    0.03573    0.13135 = 
         0.39085    0.19513   -0.03998   -0.02562 
AFIX  43 
H44   2    1.275636    0.058746    0.126234    11.00000   -1.20000 
AFIX   0 
C45   1    1.377674   -0.068215    0.159816    11.00000    0.03772    0.14449 = 
         0.46930    0.22453   -0.04273   -0.03430 
AFIX  43 
H45   2    1.294309   -0.084982    0.180290    11.00000   -1.20000 
AFIX   0 
C46   1    1.499115   -0.127747    0.162690    11.00000    0.03345    0.03317 = 
         0.06073    0.02093   -0.00365   -0.00618 
C47   1    1.613365   -0.102684    0.127149    11.00000    0.04577    0.07686 = 
         0.30388    0.11884   -0.06605   -0.02578 
AFIX  43 
H47   2    1.703151   -0.145835    0.122042    11.00000   -1.20000 
AFIX   0 
C48   1    1.601167   -0.013922    0.097735    11.00000    0.05011    0.07786 = 
         0.30307    0.12050   -0.08181   -0.04101 
AFIX  43 
H48   2    1.684453    0.002130    0.075966    11.00000   -1.20000 
AFIX   0 
C49   1    1.401730   -0.257765    0.219689    11.00000    0.04271    0.04463 = 
         0.08376    0.02851   -0.00822   -0.01350 
AFIX  43 
H49   2    1.306743   -0.227133    0.219336    11.00000   -1.20000 
AFIX   0 
C50   1    1.632498   -0.284888    0.204197    11.00000    0.04281    0.04891 = 
         0.09178    0.04000   -0.00860   -0.00982 
AFIX  43 
H50   2    1.725412   -0.279145    0.191554    11.00000   -1.20000 
AFIX   0 
C51   1    1.589782   -0.358721    0.236553    11.00000    0.05980    0.04684 = 
         0.08261    0.03107   -0.00554   -0.01160 
AFIX  43 
H51   2    1.650523   -0.413261    0.250907    11.00000   -1.20000 
AFIX   0 
C52   1    0.649105    0.516886   -0.135351    11.00000    0.04001    0.04317 = 
         0.03425    0.00249   -0.01110   -0.00973 
AFIX  43 
H52   2    0.594682    0.477359   -0.112561    11.00000   -1.20000 
AFIX   0 
C53   1    0.663671    0.653416   -0.207649    11.00000    0.05115    0.05272 = 
         0.04395    0.01679   -0.00811   -0.00589 
AFIX   3 
H53A  2    0.747054    0.645001   -0.189194    11.00000   -1.50000 
H53B  2    0.606070    0.716878   -0.197931    11.00000   -1.50000 
H53C  2    0.690085    0.641115   -0.258176    11.00000   -1.50000 
AFIX   0 
C54   1    0.441929    0.601843   -0.181103    11.00000    0.04106    0.09448 = 
         0.04759    0.00412   -0.01982   -0.00430 
AFIX   3 
H54A  2    0.441201    0.596012   -0.230516    11.00000   -1.50000 
H54B  2    0.389653    0.664210   -0.163519    11.00000   -1.50000 
H54C  2    0.399312    0.556905   -0.154459    11.00000   -1.50000 
AFIX   0 
HKLF 4 
  
REM  N200521B in P-1 
REM R1 =  0.0576 for    7780 Fo > 4sig(Fo)  and  0.0872 for all   10678 data 
REM    707 parameters refined using      0 restraints 
  
END 
  
WGHT      0.0886      4.1235 
  
REM Instructions for potential hydrogen bonds 
EQIV $1 -x+3, -y, -z 
HTAB C32 O12_$1 
EQIV $2 -x+1, -y, -z 
HTAB C32 O14_$2 
EQIV $3 x, y-1, z 
HTAB C33 O2_$3 
EQIV $4 x-1, y, z 
HTAB C52 O11_$4 
  
REM Highest difference peak  1.576,  deepest hole -1.140,  1-sigma level  0.122 
Q1    1   1.0177  0.1398  0.5446  11.00000  0.05    1.58 
Q2    1  -0.0016  0.0630 -0.0055  11.00000  0.05    1.03 
Q3    1   1.4019 -0.0988  0.1176  11.00000  0.05    0.93 
Q4    1   0.9085  0.0229  0.4784  11.00000  0.05    0.92 
Q5    1   0.5899  1.0824  0.3397  11.00000  0.05    0.90 
Q6    1   0.0442  0.1278  0.0124  11.00000  0.05    0.88 
Q7    1   1.5665 -0.0690  0.1806  11.00000  0.05    0.87 
Q8    1   1.0213  0.1597  0.4619  11.00000  0.05    0.87 
Q9    1   0.4227  1.0986  0.3480  11.00000  0.05    0.86 
Q10   1   1.0585  0.1712  0.4603  11.00000  0.05    0.84 
Q11   1   0.0930  0.0922 -0.0032  11.00000  0.05    0.83 
Q12   1   0.6150  0.9846  0.3446  11.00000  0.05    0.81 
Q13   1   0.5974  1.0858  0.4172  11.00000  0.05    0.80 
Q14   1   1.4081 -0.0124  0.0902  11.00000  0.05    0.80 
Q15   1   1.5560  0.0205  0.1571  11.00000  0.05    0.78 
Q16   1   0.6180  0.9903  0.4211  11.00000  0.05    0.75 
Q17   1   0.3821  1.1054  0.4256  11.00000  0.05    0.73 
Q18   1   0.9265  0.1463  0.4754  11.00000  0.05    0.68 
Q19   1   0.4097  1.0063  0.4313  11.00000  0.05    0.64 
Q20   1   1.0427 -0.0023  0.4499  11.00000  0.05    0.60 
;
_shelx_res_checksum              97217

_shelx_hkl_file                  
; 
  -1   0   0   75.49    1.39 
   1   0   0   75.80    1.91 
  -2   0   0  707.21   12.84 
   2   0   0  720.19   15.50 
   2   0   0  738.58   16.70 
  -3   0   0   28.24    0.67 
   3   0   0   28.18    0.85 
   3   0   0   27.19    1.19 
  -4   0   0   87.90    1.80 
   4   0   0   92.76    2.84 
   4   0   0   90.29    2.24 
  -5   0   0    3.76    0.35 
   5   0   0    3.51    0.80 
  -6   0   0    1.46    0.32 
   6   0   0    1.80    0.93 
  -7   0   0    1.89    0.41 
   7   0   0    1.59    0.99 
  -8   0   0    0.69    0.45 
   8   0   0    1.72    1.30 
  -9   0   0    0.17    0.49 
   9   0   0    0.19    1.49 
 -10   0   0    2.31    0.63 
  10   0   0    5.97    1.76 
 -11   0   0    0.81    0.65 
  11   0   0   -0.05    1.63 
 -12   0   0    4.78    0.88 
  12   0   0    5.65    2.23 
  12  -1   0   13.58    2.91 
 -12   1   0   10.60    1.05 
  11  -1   0    0.28    1.92 
 -11   1   0    1.50    0.68 
  10  -1   0    0.67    1.55 
 -10   1   0    3.89    0.70 
   9  -1   0    2.12    1.44 
  -9   1   0    2.81    0.57 
   8  -1   0    1.35    1.31 
  -8   1   0    0.00    0.43 
   7  -1   0    0.95    0.98 
  -7   1   0    0.42    0.34 
   6  -1   0    0.09    0.83 
  -6   1   0    0.84    0.34 
   5  -1   0    1.53    0.77 
  -5   1   0    1.14    0.28 
   4  -1   0   79.55    2.51 
   4  -1   0   73.46    1.85 
  -4   1   0   75.13    1.58 
   3  -1   0    1.06    0.51 
   3  -1   0    0.77    0.19 
  -3   1   0    0.51    0.19 
   2  -1   0   10.49    0.69 
   2  -1   0    9.55    0.34 
  -2   1   0   10.20    0.37 
   1  -1   0  318.37    7.44 
  -1   1   0  322.06    5.67 
  -1  -1   0  126.79    2.27 
  -2  -1   0  348.07    6.31 
   2   1   0  345.98    7.79 
   2   1   0  373.08    8.46 
  -3  -1   0  191.41    3.55 
   3   1   0  198.12    5.00 
   3   1   0  194.72    4.46 
  -4  -1   0  155.01    2.94 
   4   1   0  157.04    4.32 
  -5  -1   0  113.64    2.28 
   5   1   0  115.59    3.64 
  -6  -1   0   14.21    0.64 
   6   1   0   12.91    1.41 
  -7  -1   0    1.25    0.38 
   7   1   0    1.06    1.06 
  -8  -1   0    4.24    0.54 
   8   1   0    4.55    1.48 
  -9  -1   0    2.66    0.56 
   9   1   0    2.30    1.58 
 -10  -1   0    4.34    0.68 
  10   1   0    3.12    1.83 
 -11  -1   0    1.72    0.60 
  11   1   0    2.64    1.74 
 -12  -1   0    5.20    0.87 
  12   1   0    2.99    2.31 
  12  -2   0    2.87    2.14 
  11  -2   0   -0.22    1.89 
 -11   2   0    2.62    0.73 
  10  -2   0    2.64    1.82 
 -10   2   0    7.78    0.81 
   9  -2   0    4.36    1.53 
  -9   2   0    4.25    0.65 
   8  -2   0   -2.37    1.04 
  -8   2   0    0.47    0.44 
   7  -2   0    0.47    0.97 
  -7   2   0    0.13    0.39 
   6  -2   0    9.93    1.24 
  -6   2   0   11.31    0.64 
   5  -2   0    3.75    0.84 
   5  -2   0    4.58    0.36 
  -5   2   0    5.28    0.43 
   4  -2   0   36.29    0.98 
   4  -2   0   39.92    1.66 
  -4   2   0   37.21    0.95 
   3  -2   0    2.92    0.58 
   3  -2   0    2.86    0.23 
  -3   2   0    2.35    0.25 
   2  -2   0   20.42    0.90 
   2  -2   0   21.84    0.53 
  -2   2   0   20.31    0.55 
   1  -2   0  303.03    6.52 
   1  -2   0  306.83    7.11 
  -1   2   0  300.11    5.40 
   0   2   0   23.21    0.51 
  -1  -2   0    6.44    0.20 
  -2  -2   0  103.08    1.92 
  -3  -2   0  131.32    2.44 
   3   2   0  129.42    3.58 
  -4  -2   0  195.25    3.61 
   4   2   0  193.69    5.24 
  -5  -2   0   29.12    0.80 
   5   2   0   29.07    1.65 
  -6  -2   0    2.48    0.35 
   6   2   0    2.54    1.02 
  -7  -2   0    1.36    0.39 
   7   2   0    1.69    1.10 
  -8  -2   0   48.88    1.38 
   8   2   0   49.37    2.85 
  -9  -2   0    7.01    0.66 
   9   2   0    6.71    1.68 
 -10  -2   0    0.85    0.55 
  10   2   0    0.66    1.63 
 -11  -2   0    1.73    0.67 
  11   2   0    0.68    1.87 
 -12  -2   0    3.22    0.82 
  11  -3   0    1.66    2.04 
 -11   3   0    1.35    0.71 
  10  -3   0    7.40    1.94 
 -10   3   0    5.43    0.74 
   9  -3   0    1.82    1.48 
  -9   3   0    3.02    0.61 
   8  -3   0    1.58    1.35 
  -8   3   0    2.83    0.57 
   7  -3   0    1.30    1.02 
  -7   3   0    0.64    0.40 
   6  -3   0    2.39    0.93 
  -6   3   0    3.82    0.45 
   5  -3   0   26.48    1.68 
  -5   3   0   26.13    0.84 
   4  -3   0   64.05    1.47 
   4  -3   0   61.13    2.23 
  -4   3   0   63.81    1.42 
   3  -3   0   11.96    0.86 
   3  -3   0   11.65    0.38 
  -3   3   0   12.03    0.48 
   2  -3   0   52.38    1.20 
   2  -3   0   50.33    1.62 
  -2   3   0   52.08    1.11 
   1  -3   0  134.45    3.33 
  -1   3   0  131.39    2.48 
   0   3   0   94.83    1.81 
   1   3   0    9.81    0.36 
  -2  -3   0  123.39    2.29 
  -3  -3   0   94.96    1.84 
  -4  -3   0   25.05    0.68 
  -5  -3   0   11.52    0.50 
   5   3   0   11.10    1.22 
  -6  -3   0   54.79    1.30 
   6   3   0   51.06    2.49 
  -7  -3   0   14.66    0.68 
   7   3   0   13.66    1.67 
  -8  -3   0   16.16    0.82 
   8   3   0   14.39    1.95 
  -9  -3   0    0.14    0.41 
   9   3   0    1.35    1.53 
 -10  -3   0    0.44    0.52 
  10   3   0   -1.31    1.52 
 -11  -3   0    1.27    0.66 
 -12  -3   0    0.79    0.73 
  11  -4   0    5.01    2.28 
  10  -4   0    7.76    2.16 
 -10   4   0    6.84    0.81 
   9  -4   0    0.62    1.43 
  -9   4   0    1.43    0.55 
   8  -4   0   -1.77    1.24 
  -8   4   0    0.26    0.49 
   7  -4   0    0.82    1.06 
  -7   4   0   -0.39    0.38 
   6  -4   0    0.90    0.96 
  -6   4   0    0.42    0.35 
   5  -4   0   -0.42    0.72 
  -5   4   0    0.63    0.31 
   4  -4   0    5.51    0.80 
   4  -4   0    6.13    0.30 
  -4   4   0    6.54    0.46 
   3  -4   0   18.58    1.11 
   3  -4   0   18.25    0.53 
  -3   4   0   17.43    0.61 
   2  -4   0    2.20    0.21 
   2  -4   0    2.20    0.46 
  -2   4   0    2.68    0.27 
   1  -4   0   59.51    1.72 
  -1   4   0   60.68    1.26 
   0   4   0   21.11    0.59 
   1   4   0  110.37    2.15 
  -2  -4   0  155.64    2.86 
  -3  -4   0   57.64    1.21 
  -4  -4   0    0.34    0.21 
  -5  -4   0   61.47    1.38 
  -6  -4   0   22.48    0.78 
  -7  -4   0    9.97    0.58 
  -8  -4   0    0.82    0.38 
  -9  -4   0    0.28    0.44 
 -10  -4   0    0.06    0.52 
 -11  -4   0    0.48    0.61 
 -12  -4   0    1.25    0.73 
  11  -5   0    7.64    2.50 
  10  -5   0    4.79    2.11 
 -10   5   0    5.15    0.78 
   9  -5   0    1.30    1.49 
  -9   5   0    0.86    0.55 
   8  -5   0    1.32    1.44 
  -8   5   0    2.37    0.55 
   7  -5   0   -0.99    0.99 
  -7   5   0   -0.05    0.42 
   6  -5   0    0.09    1.01 
  -6   5   0    0.47    0.36 
   5  -5   0   -1.02    0.65 
  -5   5   0   -0.07    0.30 
   4  -5   0    1.71    0.70 
   4  -5   0    1.29    0.19 
  -4   5   0    1.51    0.32 
   3  -5   0   11.78    0.46 
   3  -5   0   10.32    0.90 
  -3   5   0   13.17    0.56 
   2  -5   0    3.11    0.27 
   2  -5   0    3.54    0.51 
  -2   5   0    3.04    0.32 
   1  -5   0   35.63    1.25 
  -1   5   0   36.27    0.89 
   0   5   0   26.33    0.72 
   1   5   0  137.93    2.68 
  -2  -5   0   86.61    1.67 
  -3  -5   0    4.45    0.29 
  -4  -5   0  124.19    2.42 
  -5  -5   0   65.92    1.46 
  -6  -5   0    7.50    0.50 
  -7  -5   0    0.84    0.35 
  -8  -5   0   16.80    0.78 
  -9  -5   0    2.61    0.56 
 -10  -5   0   -0.37    0.53 
 -11  -5   0   -0.24    0.56 
 -12  -5   0    4.11    0.74 
  10  -6   0    6.90    2.07 
   9  -6   0    1.69    1.78 
  -9   6   0    2.94    0.66 
   8  -6   0    0.37    1.48 
  -8   6   0    1.68    0.56 
   7  -6   0    2.68    1.30 
  -7   6   0    3.07    0.55 
   6  -6   0    0.06    1.05 
  -6   6   0    0.54    0.42 
   5  -6   0    0.40    0.76 
  -5   6   0    0.92    0.35 
   4  -6   0    0.20    0.61 
   4  -6   0    0.00    0.19 
  -4   6   0    0.18    0.29 
   3  -6   0    5.03    0.78 
   3  -6   0    4.69    0.37 
  -3   6   0    5.21    0.42 
   2  -6   0    0.64    0.23 
   2  -6   0    0.04    0.39 
  -2   6   0    0.26    0.25 
   1  -6   0    8.79    0.68 
  -1   6   0    7.93    0.45 
   0   6   0   75.91    1.63 
   1   6   0  153.19    2.99 
  -2  -6   0   12.96    0.42 
  -3  -6   0   40.58    0.95 
  -4  -6   0  214.71    4.02 
  -5  -6   0   79.32    1.70 
  -6  -6   0   10.94    0.62 
  -7  -6   0    1.07    0.36 
  -8  -6   0   22.75    0.95 
  -9  -6   0    4.66    0.62 
 -10  -6   0    1.24    0.51 
 -11  -6   0    0.55    0.60 
 -12  -6   0    0.79    0.73 
  10  -7   0   -1.53    1.72 
   9  -7   0    4.04    1.73 
  -9   7   0    3.90    0.73 
   8  -7   0    3.78    1.51 
  -8   7   0    5.22    0.69 
   7  -7   0   -0.10    1.14 
  -7   7   0   -0.12    0.48 
   6  -7   0    0.22    0.98 
  -6   7   0    0.75    0.46 
   5  -7   0    1.11    0.93 
  -5   7   0   -0.64    0.34 
   4  -7   0   -0.19    0.70 
  -4   7   0    0.38    0.33 
   3  -7   0    0.18    0.24 
   3  -7   0   -0.04    0.50 
  -3   7   0   -0.12    0.28 
   2  -7   0    1.99    0.31 
   2  -7   0    1.82    0.55 
  -2   7   0    1.28    0.29 
   1  -7   0   50.80    1.72 
  -1   7   0   50.83    1.25 
   0   7   0  165.36    3.23 
   1   7   0    8.00    0.51 
  -3  -7   0  138.22    2.66 
  -4  -7   0  271.26    5.03 
  -5  -7   0   92.76    1.96 
  -6  -7   0   19.10    0.77 
  -7  -7   0    3.22    0.49 
  -8  -7   0   27.06    0.99 
  -9  -7   0   14.41    0.89 
 -10  -7   0    1.11    0.54 
 -11  -7   0    0.30    0.65 
 -12  -7   0    0.12    0.63 
   9  -8   0    7.32    2.16 
   8  -8   0    5.54    1.83 
  -8   8   0    5.82    0.78 
   7  -8   0    1.07    1.24 
  -7   8   0    0.29    0.53 
   6  -8   0    5.10    1.28 
  -6   8   0    5.11    0.62 
   5  -8   0    4.73    1.20 
  -5   8   0    3.69    0.51 
   4  -8   0    1.40    0.83 
  -4   8   0    0.47    0.36 
   3  -8   0    1.80    0.73 
   3  -8   0    2.88    0.36 
  -3   8   0    1.69    0.40 
   2  -8   0    2.22    0.36 
   2  -8   0    1.94    0.62 
  -2   8   0    1.44    0.35 
   1  -8   0   56.92    1.92 
  -1   8   0   56.30    1.40 
   0   8   0   74.97    1.72 
   1   8   0    7.98    0.54 
   2   8   0   38.71    1.11 
  -3  -8   0   52.70    1.19 
  -4  -8   0  103.52    2.12 
  -5  -8   0   50.66    1.27 
  -6  -8   0    0.47    0.33 
  -7  -8   0   31.24    1.07 
  -8  -8   0   21.05    0.91 
  -9  -8   0   22.71    1.02 
 -10  -8   0    2.29    0.59 
 -11  -8   0    1.42    0.68 
 -12  -8   0    1.44    0.77 
   9  -9   0    7.91    2.18 
   8  -9   0    5.89    1.79 
  -8   9   0    7.28    0.85 
   7  -9   0    1.91    1.50 
  -7   9   0    0.77    0.58 
   6  -9   0    3.79    1.37 
  -6   9   0    2.75    0.58 
   5  -9   0   10.22    1.42 
  -5   9   0   12.13    0.80 
   4  -9   0    5.53    1.11 
  -4   9   0    7.39    0.62 
   3  -9   0    3.62    0.43 
   3  -9   0    3.96    0.87 
  -3   9   0    4.78    0.51 
   2  -9   0    0.67    0.59 
   2  -9   0    1.28    0.37 
  -2   9   0    2.60    0.42 
   1  -9   0   19.54    1.12 
  -1   9   0   17.56    0.77 
   0  -9   0   15.04    0.91 
   0   9   0   14.19    0.71 
   1   9   0    0.71    0.36 
   2   9   0   17.92    0.77 
  -3  -9   0   97.11    1.99 
  -4  -9   0   53.32    1.29 
  -5  -9   0   17.48    0.73 
  -6  -9   0   10.30    0.63 
  -7  -9   0   40.83    1.22 
  -8  -9   0   23.08    1.05 
  -9  -9   0    2.00    0.56 
 -10  -9   0    1.99    0.69 
 -11  -9   0    7.02    0.87 
 -12  -9   0    0.26    0.71 
   8 -10   0    2.39    1.65 
   7 -10   0    2.37    1.62 
  -7  10   0    2.85    0.66 
   6 -10   0   17.04    2.03 
  -6  10   0   14.98    0.99 
   5 -10   0    3.87    1.24 
  -5  10   0    3.80    0.62 
   4 -10   0   19.27    1.62 
  -4  10   0   18.97    0.96 
   3 -10   0   13.14    1.35 
  -3  10   0   12.38    0.78 
   2 -10   0    9.95    1.06 
   2 -10   0    9.26    0.69 
  -2  10   0    9.00    0.64 
   1 -10   0    4.70    0.72 
  -1  10   0    3.53    0.48 
   0 -10   0    0.86    0.48 
   0  10   0    1.27    0.36 
   1  10   0    0.11    0.32 
   2  10   0   11.24    0.74 
  -3 -10   0   65.17    1.46 
  -4 -10   0   15.08    0.64 
  -5 -10   0    5.87    0.50 
  -6 -10   0   41.92    1.24 
  -7 -10   0   39.57    1.23 
  -8 -10   0    9.49    0.77 
  -9 -10   0   15.13    0.96 
 -10 -10   0   15.02    1.00 
 -11 -10   0    0.49    0.71 
 -12 -10   0    2.05    0.75 
   8 -11   0    2.09    1.97 
   7 -11   0    3.20    1.55 
   6 -11   0    5.76    1.55 
  -6  11   0    6.15    0.77 
   5 -11   0    1.29    1.16 
  -5  11   0    0.63    0.53 
   4 -11   0   -0.27    0.94 
  -4  11   0    0.09    0.45 
   3 -11   0    3.03    0.97 
  -3  11   0    3.29    0.57 
   2 -11   0   12.98    1.24 
   2 -11   0   10.79    0.76 
  -2  11   0   10.70    0.75 
   1 -11   0    4.27    0.79 
  -1  11   0    5.42    0.58 
   0 -11   0    1.71    0.58 
   0  11   0    2.12    0.48 
   1  11   0    7.81    0.64 
   2  11   0    6.71    0.64 
  -3 -11   0   10.44    0.56 
  -4 -11   0   51.37    1.33 
  -5 -11   0   99.42    2.19 
  -6 -11   0    2.75    0.47 
  -7 -11   0   51.27    1.51 
  -8 -11   0   -0.27    0.47 
  -9 -11   0   13.04    0.96 
 -10 -11   0    3.67    0.78 
 -11 -11   0    3.30    0.83 
 -12 -11   0   -0.57    0.83 
   7 -12   0    8.03    2.14 
   6 -12   0    7.10    1.62 
  -6  12   0    4.83    0.80 
   5 -12   0    0.48    1.19 
  -5  12   0   -0.69    0.55 
   4 -12   0   -0.75    0.95 
  -4  12   0   -0.20    0.50 
   3 -12   0    2.45    1.02 
  -3  12   0    2.04    0.57 
   2 -12   0    0.04    0.67 
  -2  12   0    1.11    0.48 
   1 -12   0    0.57    0.68 
  -1  12   0    0.31    0.46 
   0 -12   0    1.44    0.60 
   0  12   0    0.88    0.44 
   1  12   0    4.82    0.57 
   2  12   0    3.59    0.59 
  -3 -12   0   10.04    0.61 
  -4 -12   0   18.41    0.83 
  -5 -12   0    1.33    0.43 
  -6 -12   0   34.44    1.16 
  -7 -12   0    0.78    0.56 
  -8 -12   0    3.14    0.66 
 -10 -12   0    5.85    0.88 
 -11 -12   0    3.33    0.86 
   6 -13   0   10.43    2.02 
   5 -13   0    0.41    1.30 
  -5  13   0    0.17    0.64 
   4 -13   0   -0.96    1.07 
  -4  13   0    0.32    0.57 
   3 -13   0    1.81    1.03 
  -3  13   0    0.76    0.57 
   2 -13   0    0.68    0.82 
  -2  13   0    0.65    0.54 
   1 -13   0    1.14    0.74 
  -1  13   0    0.81    0.53 
   0 -13   0    0.98    0.70 
   0  13   0    1.27    0.54 
  -1 -13   0   -0.20    0.53 
   1  13   0    1.26    0.54 
   2  13   0    0.83    0.54 
  -3 -13   0    0.20    0.40 
  -4 -13   0   30.34    1.08 
  -5 -13   0    2.24    0.48 
  -6 -13   0    1.26    0.53 
  -7 -13   0   -0.44    0.54 
  -8 -13   0   14.00    0.97 
  -9 -13   0   18.51    1.24 
 -10 -13   0    0.81    0.69 
 -11 -13   0    2.68    0.90 
   6 -14   0    2.40    1.73 
   5 -14   0   -0.78    1.30 
   4 -14   0    5.20    1.44 
  -4  14   0    2.90    0.71 
   3 -14   0    1.16    1.10 
  -3  14   0    1.10    0.63 
   2 -14   0   -0.96    0.81 
  -2  14   0    0.81    0.61 
   1 -14   0    0.06    0.76 
  -1  14   0    0.26    0.54 
   0 -14   0    7.87    1.04 
   0  14   0    6.74    0.74 
  -1 -14   0    0.98    0.65 
   1  14   0    1.03    0.57 
  -2 -14   0    1.00    0.42 
  -3 -14   0    6.00    0.55 
  -4 -14   0   11.45    0.75 
  -5 -14   0    8.77    0.69 
  -6 -14   0    1.13    0.51 
  -7 -14   0    9.01    0.84 
  -8 -14   0   21.75    1.13 
  -9 -14   0   17.15    1.14 
 -10 -14   0   -0.49    0.78 
 -11 -14   0    3.23    0.98 
   5 -15   0    3.59    1.63 
   4 -15   0    3.58    1.45 
  -4  15   0    5.63    0.87 
   3 -15   0    0.06    1.12 
  -3  15   0    1.32    0.71 
   2 -15   0    1.37    1.01 
  -2  15   0    1.74    0.69 
   1 -15   0   -0.17    0.82 
  -1  15   0    0.81    0.61 
   0  15   0   -0.05    0.60 
   1  15   0    4.89    0.77 
  -2 -15   0    1.56    0.44 
  -3 -15   0    4.45    0.53 
  -4 -15   0   12.25    0.83 
  -5 -15   0   13.23    0.89 
  -6 -15   0    0.13    0.51 
  -7 -15   0   12.38    0.92 
  -8 -15   0   39.23    1.49 
  -9 -15   0    2.44    0.84 
 -10 -15   0    1.01    0.77 
  -3  16   0   -1.30    0.65 
  -2  16   0    2.23    0.76 
  -1  16   0    1.86    0.73 
   0  16   0    0.30    0.64 
   1  16   0    0.67    0.68 
  -2 -16   0    0.41    0.44 
  -3 -16   0    3.83    0.61 
  -4 -16   0    5.31    0.64 
  -5 -16   0    6.57    0.76 
  -6 -16   0    0.06    0.61 
  -7 -16   0   11.32    0.92 
  -8 -16   0   24.19    1.41 
  -9 -16   0   -0.82    0.78 
  -2  17   0    7.85    1.00 
  -1  17   0    5.34    0.91 
   0  17   0    3.89    0.84 
   1  17   0   -0.29    0.70 
  -2 -17   0   -0.20    0.51 
  -3 -17   0    2.44    0.60 
  -4 -17   0    0.62    0.54 
  -5 -17   0    2.19    0.61 
  -6 -17   0    1.87    0.70 
  -7 -17   0   10.84    1.02 
  -8 -17   0    4.52    0.91 
  -9 -17   0    0.15    0.86 
  -1  18   0    2.29    0.87 
   0  18   0    0.76    0.81 
  -1 -18   0    0.50    0.53 
  -2 -18   0   -0.65    0.58 
  -3 -18   0    0.96    0.64 
  -4 -18   0   -0.20    0.55 
  -5 -18   0    1.30    0.71 
  -6 -18   0    1.73    0.76 
  -7 -18   0    5.91    0.92 
  -1 -19   0    1.72    0.64 
  -2 -19   0   -0.14    0.63 
  -3 -19   0   -0.36    0.66 
  -4 -19   0   -0.75    0.67 
  -5 -19   0    1.44    0.78 
  -5 -19   1    0.64    0.70 
  -2 -19   1    0.19    0.67 
  -1 -19   1    1.48    0.66 
  -7 -18   1    2.88    0.84 
  -6 -18   1    0.16    0.73 
  -5 -18   1    5.74    0.76 
  -4 -18   1   13.70    1.00 
  -2 -18   1    0.26    0.55 
  -1 -18   1   10.63    0.85 
   0  18  -1   11.80    1.13 
  -1  18  -1    4.01    0.92 
  -8 -17   1   -0.06    0.77 
  -7 -17   1   -0.49    0.70 
  -6 -17   1    1.77    0.73 
  -5 -17   1   20.36    1.21 
  -4 -17   1   10.22    0.88 
  -3 -17   1    2.87    0.63 
  -2 -17   1    5.28    0.64 
  -1 -17   1   15.46    0.95 
   0  17  -1   11.54    1.11 
  -1  17  -1    4.11    0.85 
  -2  17  -1    2.13    0.76 
  -9 -16   1    1.11    0.84 
  -8 -16   1    1.10    0.75 
  -7 -16   1   -0.21    0.66 
  -6 -16   1    4.11    0.70 
  -5 -16   1    9.54    0.84 
  -4 -16   1    7.56    0.77 
  -3 -16   1    0.16    0.49 
  -2 -16   1    8.64    0.69 
  -1 -16   1   13.13    0.84 
   0  16  -1    5.47    0.81 
   0 -16   1    5.97    0.91 
  -1  16  -1    0.57    0.66 
  -2  16  -1   10.98    1.02 
   3 -16   1   11.35    1.77 
   4 -16   1    3.05    1.54 
 -10 -15   1    7.14    1.07 
  -9 -15   1    1.69    0.85 
  -8 -15   1    0.40    0.64 
  -7 -15   1   -0.14    0.63 
  -6 -15   1    2.82    0.67 
  -5 -15   1    2.29    0.61 
  -4 -15   1    2.07    0.59 
  -3 -15   1    6.12    0.59 
  -2 -15   1   11.74    0.73 
   1  15  -1    6.85    0.82 
   0  15  -1    1.30    0.64 
   0 -15   1    2.23    0.90 
  -1  15  -1    3.38    0.67 
   1 -15   1    3.74    1.02 
  -2  15  -1   20.48    1.20 
   2 -15   1   21.11    1.83 
  -3  15  -1   14.14    1.09 
   3 -15   1   16.76    1.82 
   4 -15   1    0.39    1.25 
   5 -15   1    3.35    1.74 
 -11 -14   1    6.40    0.96 
 -10 -14   1    2.18    0.79 
  -9 -14   1    0.09    0.73 
  -8 -14   1    2.25    0.66 
  -7 -14   1    2.34    0.61 
  -6 -14   1    0.22    0.50 
  -5 -14   1    0.79    0.53 
  -4 -14   1    0.29    0.49 
  -3 -14   1   31.16    1.10 
  -2 -14   1   14.82    0.79 
   1  14  -1    4.24    0.71 
  -1 -14   1    4.80    0.85 
   0  14  -1    1.83    0.58 
   0 -14   1    1.60    0.77 
  -1  14  -1   22.69    1.15 
   1 -14   1   24.73    1.28 
   1 -14   1   21.85    1.67 
  -2  14  -1   25.01    1.24 
   2 -14   1   30.07    1.92 
  -3  14  -1    6.75    0.82 
   3 -14   1    8.18    1.43 
  -4  14  -1    1.52    0.64 
   4 -14   1    0.05    1.19 
   5 -14   1   10.74    1.96 
   6 -14   1    1.74    1.71 
 -11 -13   1    6.12    0.93 
 -10 -13   1    1.02    0.71 
  -9 -13   1    1.96    0.78 
  -8 -13   1    7.32    0.84 
  -7 -13   1    7.52    0.78 
  -6 -13   1    0.02    0.50 
  -5 -13   1   -0.26    0.48 
  -4 -13   1    1.72    0.44 
  -3 -13   1   15.15    0.79 
  -2 -13   1    4.98    0.51 
   1  13  -1    0.40    0.48 
   0  13  -1   19.48    0.96 
   0 -13   1   17.15    1.37 
  -1  13  -1   40.07    1.38 
   1 -13   1   41.24    1.96 
   1 -13   1   38.14    1.51 
  -2  13  -1   14.29    0.96 
   2 -13   1   12.23    1.33 
  -3  13  -1   -0.19    0.50 
   3 -13   1    0.25    0.91 
  -4  13  -1    5.02    0.71 
   4 -13   1    3.68    1.32 
   5 -13   1    8.71    1.72 
   6 -13   1    4.45    1.69 
 -11 -12   1    6.51    0.99 
 -10 -12   1    1.29    0.77 
  -9 -12   1    5.96    0.76 
  -8 -12   1   17.09    1.00 
  -7 -12   1    5.84    0.68 
  -6 -12   1    0.12    0.43 
  -5 -12   1    0.24    0.44 
  -4 -12   1    7.20    0.57 
  -3 -12   1    8.53    0.61 
  -2 -12   1    2.22    0.40 
   1  12  -1   11.41    0.81 
   0  12  -1   24.69    1.04 
   0 -12   1   25.46    1.45 
  -1  12  -1   55.84    1.63 
   1 -12   1   58.84    2.29 
  -2  12  -1    3.14    0.55 
   2 -12   1    3.64    0.88 
   2 -12   1    2.55    0.53 
  -3  12  -1   11.16    0.82 
   3 -12   1   13.10    1.46 
  -4  12  -1    2.50    0.61 
   4 -12   1    1.89    1.12 
  -5  12  -1   20.41    1.12 
   5 -12   1   18.88    2.05 
   6 -12   1    1.73    1.54 
   7 -12   1    5.64    1.97 
 -12 -11   1    6.20    1.02 
 -11 -11   1    2.14    0.84 
 -10 -11   1   -0.22    0.71 
  -9 -11   1    9.55    0.88 
  -8 -11   1   15.47    1.02 
  -7 -11   1    7.73    0.68 
  -6 -11   1    0.21    0.44 
  -5 -11   1    0.07    0.35 
  -4 -11   1    4.20    0.44 
  -3 -11   1    0.34    0.34 
  -2 -11   1    1.88    0.35 
   1  11  -1   26.39    1.04 
   0  11  -1   25.51    0.97 
   0 -11   1   26.79    1.39 
  -1  11  -1   10.21    0.72 
   1 -11   1   10.55    1.03 
  -2  11  -1   -0.25    0.39 
   2 -11   1    0.24    0.68 
   2 -11   1    0.37    0.42 
  -3  11  -1   50.75    1.52 
   3 -11   1   54.32    2.41 
  -4  11  -1   19.99    0.99 
   4 -11   1   17.05    1.61 
  -5  11  -1   23.88    1.11 
   5 -11   1   27.84    2.26 
  -6  11  -1    1.01    0.58 
   6 -11   1    0.85    1.34 
   7 -11   1    4.55    1.82 
   8 -11   1    1.75    1.94 
 -12 -10   1    5.36    0.86 
 -11 -10   1   -0.20    0.65 
 -10 -10   1    1.26    0.62 
  -8 -10   1    9.05    0.72 
  -7 -10   1   -0.43    0.40 
  -6 -10   1    4.57    0.52 
  -5 -10   1    0.67    0.38 
  -4 -10   1    0.08    0.32 
  -3 -10   1   -0.28    0.26 
  -2 -10   1    8.63    0.46 
   1  10  -1   36.97    1.17 
   0  10  -1   31.95    1.06 
  -1  10  -1   17.00    0.79 
   1 -10   1   15.92    1.13 
  -2  10  -1    4.75    0.50 
   2 -10   1    4.90    0.54 
   2 -10   1    4.28    0.81 
  -3  10  -1   18.62    0.88 
   3 -10   1   19.29    0.97 
   3 -10   1   20.77    1.52 
  -4  10  -1   82.71    2.05 
   4 -10   1   85.95    3.25 
  -5  10  -1   10.95    0.80 
   5 -10   1   11.65    1.59 
  -6  10  -1    0.83    0.53 
   6 -10   1    0.72    1.27 
   7 -10   1    6.06    1.62 
   8 -10   1    4.20    1.74 
 -12  -9   1    4.57    0.89 
 -11  -9   1   -1.74    0.57 
 -10  -9   1   10.29    0.85 
  -9  -9   1   18.60    1.10 
  -8  -9   1    6.43    0.64 
  -7  -9   1    3.83    0.51 
  -6  -9   1    4.97    0.49 
  -5  -9   1    4.03    0.41 
  -4  -9   1    0.39    0.31 
  -3  -9   1    0.11    0.25 
  -2  -9   1    3.05    0.30 
   1   9  -1    4.30    0.47 
   0   9  -1   29.24    0.96 
  -1   9  -1    1.66    0.35 
   1  -9   1    1.45    0.52 
  -2   9  -1   40.04    1.15 
   2  -9   1   37.76    1.71 
   2  -9   1   39.07    1.25 
  -3   9  -1   16.68    0.78 
   3  -9   1   16.08    1.38 
   3  -9   1   16.95    0.78 
  -4   9  -1  105.65    2.41 
   4  -9   1  109.32    3.65 
  -5   9  -1    4.13    0.56 
   5  -9   1    3.38    1.14 
  -6   9  -1    3.30    0.57 
   6  -9   1    2.44    1.30 
  -7   9  -1   20.22    1.12 
   7  -9   1   19.60    2.18 
   8  -9   1    5.04    1.87 
   9  -9   1   -1.04    1.69 
 -12  -8   1    2.54    0.74 
 -11  -8   1    9.62    0.94 
 -10  -8   1   24.45    1.25 
  -9  -8   1   25.23    1.06 
  -8  -8   1    9.03    0.67 
  -7  -8   1    5.01    0.53 
  -6  -8   1    2.50    0.40 
  -5  -8   1    0.89    0.34 
  -4  -8   1    0.47    0.29 
  -3  -8   1    7.56    0.46 
  -2  -8   1    1.31    0.25 
   1   8  -1   -0.08    0.29 
   0   8  -1    9.99    0.53 
  -1   8  -1   20.73    0.76 
   1  -8   1   20.88    1.12 
  -2   8  -1   17.99    0.72 
   2  -8   1   17.94    0.76 
   2  -8   1   19.45    1.18 
  -3   8  -1   38.10    1.12 
   3  -8   1   40.06    1.19 
   3  -8   1   39.38    1.76 
  -4   8  -1    0.56    0.37 
   4  -8   1    0.91    0.71 
  -5   8  -1   14.61    0.79 
   5  -8   1   14.44    1.52 
  -6   8  -1   23.08    1.04 
   6  -8   1   25.18    2.17 
  -7   8  -1   14.75    0.92 
   7  -8   1   11.16    1.72 
  -8   8  -1    3.23    0.63 
   8  -8   1    1.41    1.42 
   9  -8   1    0.16    1.79 
 -12  -7   1    0.60    0.73 
 -11  -7   1   17.23    1.15 
 -10  -7   1   27.90    1.24 
  -9  -7   1    9.94    0.79 
  -8  -7   1    2.88    0.56 
  -7  -7   1   12.78    0.76 
  -6  -7   1    7.29    0.54 
  -5  -7   1    2.71    0.35 
  -4  -7   1    3.34    0.33 
  -3  -7   1    1.55    0.25 
  -2  -7   1    9.58    0.40 
   1   7  -1   35.04    0.98 
   0   7  -1   24.60    0.78 
  -1   7  -1   25.02    0.79 
   1  -7   1   27.44    1.19 
  -2   7  -1   10.25    0.53 
   2  -7   1    9.76    0.90 
   2  -7   1   10.81    0.56 
  -3   7  -1    7.97    0.52 
   3  -7   1    7.89    0.51 
   3  -7   1    7.27    0.89 
  -4   7  -1   31.61    0.99 
   4  -7   1   33.00    1.76 
   4  -7   1   32.02    0.98 
  -5   7  -1   72.14    1.77 
   5  -7   1   75.91    2.93 
  -6   7  -1   34.90    1.17 
   6  -7   1   36.56    2.35 
  -7   7  -1    7.78    0.72 
   7  -7   1    4.36    1.35 
  -8   7  -1    5.28    0.69 
   8  -7   1    4.15    1.48 
   9  -7   1    3.20    1.78 
  10  -7   1    6.70    2.28 
 -12  -6   1    7.84    0.90 
 -11  -6   1   11.02    0.93 
 -10  -6   1    9.72    0.86 
  -9  -6   1    0.51    0.52 
  -8  -6   1    8.17    0.62 
  -7  -6   1   22.38    0.89 
  -6  -6   1   13.07    0.67 
  -5  -6   1    0.55    0.31 
  -4  -6   1    0.39    0.23 
  -3  -6   1    0.59    0.24 
  -2  -6   1    6.77    0.35 
   1   6  -1    1.30    0.25 
   0   6  -1   12.57    0.50 
  -1   6  -1   81.34    1.71 
   1  -6   1   81.18    2.37 
  -2   6  -1   51.52    1.21 
   2  -6   1   51.17    1.79 
   2  -6   1   49.04    1.34 
  -3   6  -1    2.21    0.31 
   3  -6   1    2.39    0.31 
   3  -6   1    2.04    0.63 
  -4   6  -1   23.78    0.83 
   4  -6   1   26.13    1.52 
   4  -6   1   25.71    0.80 
  -5   6  -1   52.99    1.36 
   5  -6   1   50.63    2.29 
  -6   6  -1   30.42    1.04 
   6  -6   1   28.25    2.10 
  -7   6  -1    0.11    0.41 
   7  -6   1   -0.49    1.00 
  -8   6  -1    1.07    0.50 
   8  -6   1    0.15    1.22 
  -9   6  -1   17.98    1.06 
   9  -6   1   15.35    2.32 
  10  -6   1    6.18    2.22 
 -12  -5   1   19.96    1.27 
 -11  -5   1    7.68    0.86 
 -10  -5   1    1.29    0.60 
  -9  -5   1    3.61    0.55 
  -8  -5   1   45.65    1.31 
  -7  -5   1   23.72    0.84 
  -6  -5   1   23.78    0.79 
  -5  -5   1    1.65    0.31 
  -4  -5   1    6.48    0.40 
  -3  -5   1    3.52    0.28 
  -2  -5   1    9.70    0.38 
   1   5  -1    3.97    0.33 
   0   5  -1    1.37    0.21 
  -1   5  -1   18.23    0.56 
   1  -5   1   17.80    0.86 
  -2   5  -1   15.70    0.54 
   2  -5   1   15.05    0.57 
   2  -5   1   16.20    0.89 
  -3   5  -1    7.19    0.44 
   3  -5   1    6.75    0.73 
   3  -5   1    6.76    0.41 
  -4   5  -1   27.41    0.84 
   4  -5   1   27.33    0.81 
   4  -5   1   28.17    1.46 
  -5   5  -1   36.61    1.02 
   5  -5   1   31.70    1.77 
  -6   5  -1   16.54    0.77 
   6  -5   1   17.47    1.70 
  -7   5  -1    0.86    0.44 
   7  -5   1    1.40    1.07 
  -8   5  -1   10.51    0.79 
   8  -5   1   10.44    1.84 
  -9   5  -1   25.46    1.15 
   9  -5   1   20.62    2.35 
  10  -5   1    4.25    1.97 
  11  -5   1    0.95    2.12 
 -12  -4   1    5.33    0.88 
 -11  -4   1    5.91    0.74 
 -10  -4   1   -0.03    0.54 
  -9  -4   1   20.26    1.01 
  -8  -4   1   85.90    2.00 
  -7  -4   1   28.29    0.96 
  -6  -4   1   21.54    0.76 
  -5  -4   1    2.79    0.37 
  -4  -4   1   27.70    0.75 
  -3  -4   1    8.16    0.37 
  -2  -4   1   15.82    0.46 
  -1  -4   1    1.71    0.16 
   0   4  -1   -0.48    0.14 
  -1   4  -1    1.65    0.21 
   1  -4   1    1.07    0.31 
  -2   4  -1    4.14    0.29 
   2  -4   1    3.81    0.28 
   2  -4   1    3.48    0.49 
  -3   4  -1   30.74    0.81 
   3  -4   1   29.45    1.31 
   3  -4   1   31.74    0.86 
  -4   4  -1   44.29    1.09 
   4  -4   1   41.58    1.77 
   4  -4   1   44.00    1.12 
  -5   4  -1   24.99    0.82 
   5  -4   1   24.60    1.53 
   5  -4   1   26.77    0.78 
  -6   4  -1    1.21    0.37 
   6  -4   1    0.76    0.83 
  -7   4  -1   16.18    0.81 
   7  -4   1   16.16    1.78 
  -8   4  -1   34.46    1.21 
   8  -4   1   37.73    2.54 
  -9   4  -1   17.06    1.00 
   9  -4   1   16.89    2.16 
 -10   4  -1   -0.40    0.55 
  10  -4   1    0.30    1.77 
  11  -4   1    1.20    1.82 
 -12  -3   1    7.15    0.98 
 -11  -3   1    4.26    0.78 
 -10  -3   1    2.29    0.63 
  -9  -3   1   13.49    0.83 
   8   3  -1   70.62    3.50 
  -8  -3   1   80.45    1.89 
   7   3  -1    5.05    1.36 
  -7  -3   1    3.68    0.43 
  -6  -3   1    0.13    0.27 
  -5  -3   1    7.96    0.48 
  -4  -3   1   38.71    0.94 
  -3  -3   1    6.15    0.32 
  -2  -3   1    6.51    0.29 
  -1  -3   1    2.05    0.16 
   0   3  -1   17.86    0.48 
  -1   3  -1   15.72    0.44 
   1  -3   1   15.07    0.50 
   1  -3   1   15.18    0.68 
  -2   3  -1   10.12    0.37 
   2  -3   1   10.69    0.40 
   2  -3   1    9.88    0.70 
  -3   3  -1   29.07    0.75 
   3  -3   1   30.31    0.80 
   3  -3   1   28.88    1.24 
  -4   3  -1   84.78    1.77 
   4  -3   1   86.33    2.75 
   4  -3   1   85.21    2.00 
  -5   3  -1    6.51    0.45 
   5  -3   1    6.08    0.90 
   5  -3   1    8.10    0.44 
  -6   3  -1   10.26    0.60 
   6  -3   1   11.25    1.30 
  -7   3  -1   38.05    1.16 
   7  -3   1   36.32    2.37 
  -8   3  -1   40.88    1.32 
   8  -3   1   41.64    2.61 
  -9   3  -1    7.93    0.74 
   9  -3   1    6.70    1.81 
 -10   3  -1    0.70    0.55 
  10  -3   1   -0.83    1.44 
  11  -3   1    3.39    2.07 
 -12  -2   1    5.04    0.88 
 -11  -2   1    3.27    0.76 
  10   2  -1    1.80    1.78 
 -10  -2   1    2.13    0.56 
   9   2  -1   25.08    2.68 
  -9  -2   1   25.46    1.11 
   8   2  -1   16.56    1.99 
  -8  -2   1   20.86    0.91 
   7   2  -1    0.67    1.03 
  -7  -2   1    0.52    0.33 
   6   2  -1   20.99    1.72 
  -6  -2   1   20.55    0.76 
   5   2  -1   38.29    1.97 
  -5  -2   1   39.10    0.99 
   4   2  -1   25.60    1.59 
  -4  -2   1   31.10    0.78 
  -3  -2   1   25.39    0.64 
  -2  -2   1    7.42    0.31 
  -1  -2   1    6.47    0.21 
   0   2  -1    8.29    0.25 
  -1   2  -1   14.70    0.37 
   1  -2   1   14.43    0.44 
   1  -2   1   14.04    0.60 
  -2   2  -1   -0.14    0.14 
   2  -2   1    0.14    0.15 
   2  -2   1   -0.05    0.29 
  -3   2  -1   33.10    0.78 
   3  -2   1   32.81    0.86 
   3  -2   1   33.20    1.32 
  -4   2  -1   80.23    1.65 
   4  -2   1   78.35    2.54 
   4  -2   1   80.35    1.91 
  -5   2  -1   -0.29    0.23 
   5  -2   1    0.14    0.61 
   5  -2   1   -0.01    0.25 
  -6   2  -1   47.33    1.23 
   6  -2   1   47.13    2.19 
   6  -2   1   47.60    1.38 
  -7   2  -1   30.06    1.02 
   7  -2   1   35.13    2.22 
  -8   2  -1   18.26    0.89 
   8  -2   1   16.26    1.93 
  -9   2  -1    0.34    0.47 
   9  -2   1    1.98    1.52 
 -10   2  -1    2.23    0.60 
  10  -2   1    0.25    1.46 
 -11   2  -1    9.85    0.93 
  11  -2   1    6.72    2.07 
  12  -2   1    3.84    2.31 
 -12  -1   1    0.45    0.74 
  11   1  -1    1.23    1.98 
 -11  -1   1    2.58    0.73 
  10   1  -1   24.19    2.89 
 -10  -1   1   23.86    1.21 
   9   1  -1   43.68    3.32 
  -9  -1   1   46.88    1.47 
   8   1  -1    0.10    1.32 
  -8  -1   1   -0.12    0.41 
   7   1  -1    2.41    1.22 
  -7  -1   1    1.24    0.38 
   6   1  -1   26.06    1.86 
  -6  -1   1   28.64    0.89 
   5   1  -1   30.30    1.77 
  -5  -1   1   35.38    0.91 
   4   1  -1   12.04    1.08 
  -4  -1   1   13.34    0.51 
   3   1  -1    9.49    0.91 
  -3  -1   1    7.46    0.33 
   2   1  -1   -0.05    0.55 
  -2  -1   1    0.15    0.17 
  -1  -1   1   31.04    0.61 
   0  -1   1    5.68    0.13 
   0  -1   1    5.61    0.20 
  -1   1  -1   22.68    0.46 
   1  -1   1   23.05    0.47 
   1  -1   1   22.06    0.71 
   1  -1   1   23.21    0.58 
  -2   1  -1    6.59    0.29 
   2  -1   1    7.97    0.62 
   2  -1   1    7.76    0.35 
  -3   1  -1   34.57    0.78 
   3  -1   1   32.60    1.31 
   3  -1   1   35.35    0.93 
  -4   1  -1   41.26    0.97 
   4  -1   1   42.77    1.15 
   4  -1   1   39.19    1.65 
  -5   1  -1    0.66    0.25 
   5  -1   1    1.15    0.72 
   5  -1   1    0.71    0.30 
  -6   1  -1   30.87    0.92 
   6  -1   1   27.21    1.70 
   6  -1   1   32.43    1.11 
  -7   1  -1    5.32    0.50 
   7  -1   1    5.41    1.26 
  -8   1  -1    0.89    0.45 
   8  -1   1    1.11    1.26 
  -9   1  -1    2.19    0.53 
   9  -1   1    2.79    1.51 
 -10   1  -1   16.85    1.05 
  10  -1   1   15.19    2.31 
 -11   1  -1   15.09    1.02 
  11  -1   1   12.96    2.32 
  12  -1   1   -1.21    2.08 
  12   0  -1    2.75    2.15 
 -12   0   1    2.95    0.82 
  11   0  -1    2.62    2.07 
 -11   0   1    3.76    0.74 
  10   0  -1   19.38    2.56 
 -10   0   1   22.69    1.20 
   9   0  -1   23.23    2.57 
  -9   0   1   24.82    1.13 
   8   0  -1    9.41    1.79 
  -8   0   1    9.89    0.74 
   7   0  -1   21.44    1.94 
  -7   0   1   19.76    0.85 
   6   0  -1   55.77    2.53 
  -6   0   1   56.40    1.36 
   5   0  -1   77.59    2.86 
  -5   0   1   81.08    1.72 
   4   0  -1   45.17    1.91 
  -4   0   1   49.92    1.11 
   3   0  -1   24.80    1.23 
  -3   0   1   26.34    0.65 
   2   0  -1   21.29    1.05 
  -2   0   1   22.89    0.55 
   1   0  -1   54.65    1.54 
  -1   0   1   56.42    1.05 
   0   0  -1   -0.43    0.01 
   0   0   1   -0.42    0.02 
  -1   0  -1    0.02    0.04 
   1   0   1   -0.14    0.11 
   1   0   1   -0.05    0.04 
   1   0   1   -0.04    0.08 
  -2   0  -1   65.09    1.21 
   2   0   1   63.12    1.52 
   2   0   1   61.46    1.76 
  -3   0  -1   62.39    1.23 
   3   0   1   60.52    1.88 
   3   0   1   60.83    1.54 
  -4   0  -1    2.63    0.27 
   4   0   1    2.12    0.33 
   4   0   1    1.91    0.61 
  -5   0  -1    4.58    0.37 
   5   0   1    4.32    0.48 
   5   0   1    4.40    0.85 
  -6   0  -1   30.11    0.87 
   6   0   1   26.83    1.10 
   6   0   1   29.52    1.80 
  -7   0  -1   11.92    0.61 
   7   0   1   12.13    1.41 
  -8   0  -1    0.03    0.40 
   8   0   1    0.84    1.21 
  -9   0  -1    7.70    0.71 
   9   0   1    7.56    1.60 
 -10   0  -1   24.79    1.16 
  10   0   1   24.49    2.54 
 -11   0  -1   10.54    0.94 
  11   0   1   11.70    2.40 
 -12   0  -1    2.41    0.76 
  12   0   1    3.28    2.22 
  12  -1  -1    3.17    2.35 
 -12   1   1    1.42    0.79 
  11  -1  -1    2.08    1.85 
 -11   1   1    3.57    0.79 
  10  -1  -1    5.33    1.84 
 -10   1   1    6.73    0.79 
   9  -1  -1    2.27    1.47 
  -9   1   1    2.96    0.61 
   8  -1  -1   14.30    2.00 
  -8   1   1   14.05    0.88 
   7  -1  -1   44.55    2.54 
  -7   1   1   46.18    1.32 
   6  -1  -1   78.13    3.11 
  -6   1   1   75.55    1.76 
   5  -1  -1   42.94    2.03 
  -5   1   1   46.91    1.16 
   4  -1  -1    0.80    0.67 
  -4   1   1    0.23    0.25 
   3  -1  -1    5.49    0.66 
  -3   1   1    5.56    0.36 
   2  -1  -1    9.95    0.74 
  -2   1   1    8.61    0.35 
   1  -1  -1   94.43    2.38 
  -1   1   1   92.77    1.74 
   0   1   1   19.41    0.40 
  -1  -1  -1   26.00    0.51 
   1   1   1   27.74    0.72 
  -2  -1  -1   -0.19    0.11 
   2   1   1   -0.01    0.31 
   2   1   1    0.02    0.22 
  -3  -1  -1   -0.12    0.16 
   3   1   1    0.76    0.45 
   3   1   1   -0.20    0.25 
  -4  -1  -1   33.58    0.80 
   4   1   1   31.72    1.40 
   4   1   1   31.34    1.09 
  -5  -1  -1   42.22    1.02 
   5   1   1   43.47    1.41 
   5   1   1   44.37    1.87 
  -6  -1  -1   49.66    1.21 
   6   1   1   51.72    2.30 
   6   1   1   49.94    1.64 
  -7  -1  -1   10.73    0.62 
   7   1   1    9.10    1.29 
  -8  -1  -1    6.92    0.57 
   8   1   1    5.72    1.50 
  -9  -1  -1   31.98    1.15 
   9   1   1   27.99    2.47 
 -10  -1  -1   15.38    1.00 
  10   1   1   14.76    2.23 
 -11  -1  -1    3.92    0.74 
  11   1   1    1.10    1.86 
 -12  -1  -1   -0.37    0.68 
  12   1   1    0.47    2.06 
  11  -2  -1    0.09    2.00 
 -11   2   1    2.10    0.74 
  10  -2  -1    0.90    1.78 
 -10   2   1    1.54    0.62 
   9  -2  -1    2.63    1.65 
  -9   2   1    0.53    0.53 
   8  -2  -1    9.04    1.67 
  -8   2   1    9.49    0.71 
   7  -2  -1   55.07    2.83 
  -7   2   1   56.64    1.52 
   6  -2  -1   20.17    1.77 
  -6   2   1   20.37    0.81 
   5  -2  -1    2.55    0.82 
  -5   2   1    4.76    0.45 
   4  -2  -1  145.14    4.27 
  -4   2   1  156.98    2.96 
   3  -2  -1   92.14    2.73 
  -3   2   1   90.41    1.84 
   2  -2  -1  102.06    2.79 
  -2   2   1  102.64    1.98 
   1  -2  -1    9.20    0.54 
  -1   2   1    8.70    0.34 
   0  -2  -1    0.52    0.13 
   0   2   1    0.67    0.11 
   0   2   1    0.92    0.18 
   1   2   1   50.47    1.02 
   1   2   1   51.92    1.33 
  -2  -2  -1   14.63    0.39 
   2   2   1   15.45    0.68 
   2   2   1   14.92    0.78 
  -3  -2  -1    8.28    0.32 
   3   2   1    8.24    0.58 
   3   2   1    8.55    0.75 
  -4  -2  -1    8.20    0.39 
   4   2   1    7.58    0.62 
   4   2   1    7.21    0.78 
  -5  -2  -1   12.24    0.52 
   5   2   1   12.88    0.83 
   5   2   1   12.01    1.15 
  -6  -2  -1   12.14    0.53 
   6   2   1   10.44    1.19 
   6   2   1   11.81    0.84 
  -7  -2  -1    0.94    0.35 
   7   2   1   -0.09    0.92 
  -8  -2  -1    8.00    0.62 
   8   2   1    7.41    1.43 
  -9  -2  -1   34.48    1.13 
   9   2   1   30.80    2.57 
 -10  -2  -1   12.83    0.88 
  10   2   1   10.19    1.92 
 -11  -2  -1    0.30    0.57 
  11   2   1    0.12    1.68 
 -12  -2  -1    3.04    0.75 
  12   2   1    2.86    2.16 
  11  -3  -1   -0.46    1.76 
 -11   3   1    0.54    0.69 
  10  -3  -1    2.52    1.88 
 -10   3   1    1.94    0.66 
   9  -3  -1    2.68    1.52 
  -9   3   1    2.18    0.60 
   8  -3  -1   22.02    2.34 
  -8   3   1   17.64    0.99 
   7  -3  -1   61.78    2.98 
  -7   3   1   60.13    1.63 
   6  -3  -1   11.53    1.39 
  -6   3   1   11.20    0.69 
   5  -3  -1   14.42    1.39 
  -5   3   1   13.97    0.63 
   4  -3  -1   86.97    2.89 
  -4   3   1   90.30    1.90 
   3  -3  -1  141.64    3.89 
  -3   3   1  141.28    2.74 
   2  -3  -1   91.12    2.53 
  -2   3   1   88.34    1.78 
   1  -3  -1    0.43    0.30 
  -1   3   1    0.72    0.19 
   0  -3  -1   20.44    0.68 
   0   3   1   21.01    0.55 
   1   3   1   20.66    0.55 
   1   3   1   19.54    0.76 
  -2  -3  -1    4.56    0.24 
   2   3   1    4.16    0.47 
  -3  -3  -1    4.90    0.29 
   3   3   1    4.78    0.54 
  -4  -3  -1    0.84    0.20 
   4   3   1    0.42    0.39 
   4   3   1    0.71    0.60 
  -5  -3  -1   -0.09    0.22 
   5   3   1    0.11    0.43 
   5   3   1    0.25    0.72 
  -6  -3  -1    0.59    0.30 
   6   3   1    0.75    0.84 
  -7  -3  -1    6.26    0.50 
   7   3   1    6.51    1.27 
  -8  -3  -1   50.86    1.38 
   8   3   1   49.74    2.88 
  -9  -3  -1   16.53    0.83 
   9   3   1   17.38    2.19 
 -10  -3  -1    0.82    0.54 
  10   3   1   -0.18    1.50 
 -11  -3  -1    5.35    0.75 
  11   3   1    6.78    2.10 
 -12  -3  -1    7.48    0.87 
  11  -4  -1    1.66    1.93 
 -11   4   1    1.90    0.76 
  10  -4  -1    0.78    1.64 
 -10   4   1    1.23    0.65 
   9  -4  -1   11.33    2.14 
  -9   4   1    8.44    0.80 
   8  -4  -1   16.04    2.16 
  -8   4   1   14.99    0.94 
   7  -4  -1   21.51    2.09 
  -7   4   1   19.55    0.95 
   6  -4  -1    0.48    0.90 
  -6   4   1   -0.04    0.35 
   5  -4  -1   77.01    2.90 
  -5   4   1   80.62    1.81 
   4  -4  -1   24.05    1.42 
  -4   4   1   23.25    0.79 
   3  -4  -1  108.17    3.15 
  -3   4   1  102.71    2.14 
   2  -4  -1   33.68    0.82 
   2  -4  -1   32.63    1.30 
  -2   4   1   31.88    0.83 
   1  -4  -1    2.13    0.36 
  -1   4   1    2.32    0.25 
   0  -4  -1    1.57    0.28 
   0   4   1    1.70    0.24 
   1   4   1   16.04    0.52 
  -2  -4  -1    0.57    0.16 
  -3  -4  -1    0.01    0.15 
  -4  -4  -1    0.00    0.19 
  -5  -4  -1    0.40    0.25 
  -6  -4  -1    0.13    0.27 
   6   4   1   -0.63    0.72 
  -7  -4  -1    4.18    0.45 
   7   4   1    2.17    1.07 
  -8  -4  -1   31.51    1.02 
   8   4   1   35.05    2.50 
  -9  -4  -1    5.91    0.61 
   9   4   1    3.38    1.40 
 -10  -4  -1    2.12    0.58 
 -11  -4  -1   11.81    0.86 
 -12  -4  -1   13.40    1.05 
 -13  -4  -1    9.55    0.99 
  11  -5  -1    0.26    1.90 
  10  -5  -1    0.57    1.84 
 -10   5   1    1.77    0.70 
   9  -5  -1    7.54    1.86 
  -9   5   1    5.61    0.77 
   8  -5  -1   20.71    2.27 
  -8   5   1   22.08    1.11 
   7  -5  -1    0.14    1.23 
  -7   5   1   -0.33    0.45 
   6  -5  -1    4.28    1.23 
  -6   5   1    4.07    0.52 
   5  -5  -1   54.01    2.44 
  -5   5   1   51.21    1.35 
   4  -5  -1   27.02    1.50 
  -4   5   1   26.08    0.84 
   3  -5  -1    2.78    0.22 
   3  -5  -1    2.10    0.58 
  -3   5   1    3.13    0.37 
   2  -5  -1    7.60    0.73 
  -2   5   1    6.59    0.44 
   1  -5  -1   34.96    1.20 
  -1   5   1   32.29    0.86 
   0  -5  -1    9.83    0.56 
   0   5   1    9.61    0.42 
   1   5   1   -0.37    0.20 
  -2  -5  -1    9.43    0.35 
   2   5   1    9.05    0.44 
  -3  -5  -1    4.95    0.31 
  -4  -5  -1    0.87    0.23 
  -5  -5  -1    1.95    0.32 
  -6  -5  -1   -0.05    0.28 
  -7  -5  -1    2.30    0.39 
  -8  -5  -1   23.56    0.93 
  -9  -5  -1    5.50    0.58 
 -10  -5  -1    2.54    0.60 
 -11  -5  -1    9.54    0.88 
 -12  -5  -1   15.59    1.08 
 -13  -5  -1    1.31    0.78 
  10  -6  -1   -0.73    1.92 
 -10   6   1    0.53    0.70 
   9  -6  -1    0.73    1.74 
  -9   6   1    2.31    0.68 
   8  -6  -1    5.51    1.57 
  -8   6   1    4.30    0.69 
   7  -6  -1    4.09    1.46 
  -7   6   1    5.74    0.66 
   6  -6  -1   18.95    1.88 
  -6   6   1   19.29    0.91 
   5  -6  -1   54.54    2.55 
  -5   6   1   53.87    1.45 
   4  -6  -1   44.67    2.01 
  -4   6   1   47.11    1.26 
   3  -6  -1    0.24    0.18 
   3  -6  -1    0.32    0.51 
  -3   6   1    0.17    0.29 
   2  -6  -1   14.17    0.98 
  -2   6   1   15.41    0.62 
   1  -6  -1  129.87    3.48 
  -1   6   1  132.92    2.62 
   0  -6  -1   28.89    1.04 
   0   6   1   28.18    0.80 
   1   6   1    0.50    0.26 
   2   6   1    7.29    0.44 
  -3  -6  -1   14.01    0.49 
  -4  -6  -1    1.28    0.25 
  -5  -6  -1    1.09    0.28 
  -6  -6  -1   -0.29    0.32 
  -7  -6  -1    0.47    0.34 
  -8  -6  -1    8.86    0.63 
  -9  -6  -1   -0.40    0.42 
 -10  -6  -1    4.51    0.63 
 -11  -6  -1    8.53    0.80 
 -12  -6  -1   11.73    0.99 
 -13  -6  -1    0.52    0.79 
  10  -7  -1   -0.10    2.14 
   9  -7  -1    2.45    1.83 
  -9   7   1    1.02    0.68 
   8  -7  -1    2.07    1.66 
  -8   7   1    1.97    0.63 
   7  -7  -1   -0.48    1.16 
  -7   7   1    0.28    0.55 
   6  -7  -1   22.66    2.10 
  -6   7   1   20.67    0.99 
   5  -7  -1   34.52    2.16 
  -5   7   1   33.06    1.14 
   4  -7  -1   17.12    1.37 
  -4   7   1   16.42    0.78 
   3  -7  -1   15.20    0.58 
   3  -7  -1   14.91    1.12 
  -3   7   1   16.86    0.71 
   2  -7  -1  138.14    3.84 
  -2   7   1  135.78    2.79 
   1  -7  -1  165.42    4.39 
  -1   7   1  172.77    3.33 
   0  -7  -1   95.27    2.60 
   0   7   1   95.70    2.04 
   1   7   1    0.38    0.26 
   2   7   1    3.53    0.42 
  -3  -7  -1    3.73    0.29 
  -4  -7  -1    4.38    0.37 
  -5  -7  -1    0.33    0.25 
  -6  -7  -1   -0.06    0.33 
  -7  -7  -1    0.74    0.36 
  -8  -7  -1    2.60    0.52 
  -9  -7  -1   -0.17    0.50 
 -10  -7  -1    9.31    0.80 
 -11  -7  -1    6.73    0.79 
 -12  -7  -1    1.09    0.75 
 -13  -7  -1    3.36    0.88 
   9  -8  -1    0.10    1.80 
  -9   8   1    0.15    0.67 
   8  -8  -1    2.19    1.71 
  -8   8   1    0.77    0.63 
   7  -8  -1   -1.94    1.26 
  -7   8   1    1.09    0.56 
   6  -8  -1    0.90    1.23 
  -6   8   1    4.19    0.63 
   5  -8  -1    6.43    1.33 
  -5   8   1    6.03    0.60 
   4  -8  -1    6.17    1.09 
  -4   8   1    5.02    0.57 
   3  -8  -1   41.13    1.16 
   3  -8  -1   41.11    1.89 
  -3   8   1   40.97    1.21 
   2  -8  -1  143.97    4.02 
  -2   8   1  140.81    2.94 
   1  -8  -1   35.02    1.40 
  -1   8   1   33.25    1.01 
   0  -8  -1    0.41    0.36 
   0   8   1    0.40    0.30 
   1   8   1   67.19    1.60 
   2   8   1    5.65    0.46 
  -3  -8  -1   30.38    0.80 
  -4  -8  -1    4.22    0.39 
  -5  -8  -1    0.20    0.26 
  -6  -8  -1    0.60    0.33 
  -7  -8  -1   -0.19    0.40 
  -8  -8  -1    0.49    0.48 
  -9  -8  -1    2.00    0.53 
 -10  -8  -1   15.94    1.05 
 -11  -8  -1    8.54    0.89 
 -12  -8  -1   -0.17    0.72 
   9  -9  -1    0.92    1.77 
   8  -9  -1   -2.33    1.51 
  -8   9   1    0.44    0.65 
   7  -9  -1    0.59    1.40 
  -7   9   1    0.61    0.58 
   6  -9  -1    8.37    1.55 
  -6   9   1    6.20    0.74 
   5  -9  -1    0.88    0.98 
  -5   9   1    1.32    0.49 
   4  -9  -1   28.07    1.92 
  -4   9   1   30.21    1.13 
   3  -9  -1   23.28    1.57 
  -3   9   1   24.69    0.98 
   2  -9  -1   46.32    1.91 
  -2   9   1   48.72    1.32 
   1  -9  -1    0.11    0.47 
  -1   9   1    0.31    0.31 
   0  -9  -1   47.79    1.67 
   0   9   1   48.55    1.31 
   1   9   1   56.30    1.44 
   2   9   1   13.00    0.71 
  -3  -9  -1   13.08    0.52 
  -4  -9  -1    4.79    0.41 
  -5  -9  -1    6.42    0.47 
  -6  -9  -1   -0.37    0.35 
  -7  -9  -1    0.78    0.44 
  -8  -9  -1   -0.06    0.46 
  -9  -9  -1    4.17    0.62 
 -10  -9  -1   11.24    0.90 
 -11  -9  -1    4.54    0.80 
 -12  -9  -1    1.43    0.71 
   8 -10  -1    0.91    1.60 
  -8  10   1    2.80    0.77 
   7 -10  -1    1.15    1.44 
  -7  10   1    1.60    0.66 
   6 -10  -1    3.74    1.49 
  -6  10   1    3.57    0.67 
   5 -10  -1    4.11    1.30 
  -5  10   1    3.42    0.65 
   4 -10  -1   48.72    2.48 
  -4  10   1   46.18    1.48 
   3 -10  -1   22.77    1.63 
  -3  10   1   21.58    0.98 
   2 -10  -1    4.63    0.84 
  -2  10   1    3.68    0.51 
   1 -10  -1   10.91    0.95 
  -1  10   1   10.81    0.72 
   0 -10  -1  107.03    3.08 
   0  10   1  106.48    2.39 
   1  10   1   82.60    1.98 
   2  10   1   37.04    1.20 
  -3 -10  -1    2.61    0.34 
  -4 -10  -1    0.61    0.33 
  -5 -10  -1   25.37    0.85 
  -6 -10  -1    4.11    0.47 
  -7 -10  -1   -0.09    0.40 
  -8 -10  -1   -0.30    0.50 
  -9 -10  -1    2.18    0.58 
 -10 -10  -1    2.94    0.75 
 -11 -10  -1   -0.05    0.70 
 -12 -10  -1    3.76    0.80 
   8 -11  -1   -0.45    1.90 
   7 -11  -1    1.43    1.66 
  -7  11   1    0.85    0.67 
   6 -11  -1   -0.99    1.11 
  -6  11   1    0.43    0.64 
   5 -11  -1    5.42    1.44 
  -5  11   1    7.56    0.82 
   4 -11  -1   18.61    1.76 
  -4  11   1   18.20    1.03 
   3 -11  -1   16.92    1.55 
  -3  11   1   17.00    0.96 
   2 -11  -1    2.01    0.78 
  -2  11   1    2.31    0.52 
   1 -11  -1   22.44    1.35 
  -1  11   1   24.14    1.01 
   0 -11  -1   68.40    2.28 
   0  11   1   66.85    1.78 
  -1 -11  -1   17.97    1.05 
   1  11   1   18.80    0.90 
   2  11   1    8.63    0.71 
  -3 -11  -1   12.52    0.63 
  -4 -11  -1   40.83    1.14 
  -5 -11  -1    0.80    0.40 
  -6 -11  -1   10.37    0.71 
  -7 -11  -1    2.05    0.49 
  -8 -11  -1    1.09    0.57 
  -9 -11  -1    0.70    0.63 
 -10 -11  -1   -0.61    0.57 
 -11 -11  -1    0.88    0.69 
 -12 -11  -1    6.03    0.97 
   7 -12  -1    0.75    1.55 
   6 -12  -1   -1.31    1.40 
  -6  12   1    0.19    0.67 
   5 -12  -1    5.83    1.45 
  -5  12   1    4.68    0.74 
   4 -12  -1    3.20    1.21 
  -4  12   1    2.66    0.65 
   3 -12  -1   12.73    1.46 
  -3  12   1   13.16    0.90 
   2 -12  -1    2.88    0.89 
  -2  12   1    2.57    0.56 
   1 -12  -1   29.93    1.66 
  -1  12   1   31.61    1.21 
   0 -12  -1   50.47    1.92 
   0  12   1   48.28    1.52 
  -1 -12  -1   -0.25    0.50 
   1  12   1    0.44    0.46 
   2  12   1    1.58    0.50 
  -3 -12  -1   40.88    1.14 
  -4 -12  -1   54.84    1.42 
  -5 -12  -1   -0.06    0.42 
  -6 -12  -1   -0.11    0.40 
  -7 -12  -1    1.02    0.53 
  -8 -12  -1    2.01    0.56 
  -9 -12  -1   -0.34    0.63 
 -10 -12  -1    0.29    0.62 
 -11 -12  -1    4.63    0.88 
 -12 -12  -1    5.63    1.01 
   6 -13  -1    1.76    1.57 
  -6  13   1    0.91    0.73 
   5 -13  -1   -0.02    1.33 
  -5  13   1    0.77    0.69 
   4 -13  -1    2.09    1.25 
  -4  13   1    3.35    0.70 
   3 -13  -1   -1.27    0.91 
  -3  13   1    0.26    0.58 
   2 -13  -1    0.32    0.80 
  -2  13   1    0.71    0.55 
   1 -13  -1   19.40    1.41 
  -1  13   1   17.33    1.04 
   0 -13  -1   39.15    1.74 
   0  13   1   35.88    1.36 
  -1 -13  -1   15.17    1.12 
   1  13   1   14.90    0.90 
   2  13   1   16.87    1.03 
  -3 -13  -1   69.26    1.64 
  -4 -13  -1   12.96    0.72 
  -5 -13  -1   -0.82    0.38 
  -6 -13  -1   13.35    0.89 
  -7 -13  -1    5.99    0.65 
  -8 -13  -1    6.39    0.72 
  -9 -13  -1    0.76    0.69 
 -10 -13  -1   -1.55    0.72 
 -11 -13  -1    1.28    0.85 
   6 -14  -1   -2.16    1.60 
   5 -14  -1   -0.68    1.38 
  -5  14   1    1.03    0.73 
   4 -14  -1   -0.46    1.16 
  -4  14   1    0.96    0.69 
   3 -14  -1    0.28    1.07 
  -3  14   1    1.19    0.66 
   2 -14  -1   14.08    1.51 
  -2  14   1   14.98    1.04 
   1 -14  -1   20.13    1.61 
  -1  14   1   24.16    1.14 
   0 -14  -1    1.66    0.71 
   0  14   1    1.62    0.55 
   1  14   1    0.46    0.56 
   2  14   1   31.81    1.31 
  -3 -14  -1    8.78    0.61 
  -4 -14  -1    0.77    0.43 
  -5 -14  -1    3.05    0.59 
  -6 -14  -1   29.83    1.21 
  -7 -14  -1   15.07    0.95 
  -8 -14  -1    6.29    0.81 
  -9 -14  -1    0.05    0.64 
 -10 -14  -1    0.18    0.77 
 -11 -14  -1    0.54    0.87 
   5 -15  -1    0.84    1.53 
   4 -15  -1   -0.29    1.30 
  -4  15   1    1.44    0.73 
   3 -15  -1    3.81    1.31 
  -3  15   1    3.32    0.78 
  -2  15   1   16.38    1.17 
  -1  15   1    7.40    0.88 
   0  15   1    4.67    0.76 
   1  15   1    5.10    0.77 
   2  15   1   33.58    1.48 
  -3 -15  -1    4.23    0.53 
  -4 -15  -1    1.07    0.52 
  -5 -15  -1    6.95    0.68 
  -6 -15  -1   11.43    0.89 
  -7 -15  -1    8.74    0.86 
  -8 -15  -1    0.70    0.61 
  -9 -15  -1    3.47    0.84 
 -10 -15  -1    1.00    0.86 
  -4  16   1    0.54    0.84 
  -3  16   1    4.27    0.90 
  -2  16   1    3.17    0.83 
  -1  16   1   -0.34    0.63 
   0  16   1   11.08    1.03 
   1  16   1   16.76    1.19 
  -2 -16  -1   15.76    0.92 
   2  16   1   15.72    1.19 
  -3 -16  -1    1.82    0.55 
  -4 -16  -1    8.92    0.76 
  -5 -16  -1   24.16    1.11 
  -6 -16  -1   16.61    1.02 
  -7 -16  -1    2.92    0.68 
  -8 -16  -1    3.33    0.81 
  -9 -16  -1    2.39    0.77 
 -10 -16  -1    0.59    0.87 
  -2  17   1    1.55    0.81 
  -1  17   1    0.56    0.76 
   0  17   1    9.08    1.03 
   1  17   1   22.16    1.31 
  -2 -17  -1    9.57    0.74 
  -3 -17  -1    1.06    0.58 
  -4 -17  -1   16.85    1.08 
  -5 -17  -1   27.48    1.30 
  -6 -17  -1   10.52    0.87 
  -7 -17  -1   -0.08    0.70 
  -8 -17  -1   14.51    1.16 
  -9 -17  -1    1.02    0.82 
  -1  18   1    0.47    0.85 
   0  18   1    7.97    1.06 
   1  18   1   12.77    1.22 
  -2 -18  -1    1.76    0.63 
  -5 -18  -1   20.07    1.24 
  -6 -18  -1    2.80    0.77 
  -7 -18  -1    4.39    0.88 
  -8 -18  -1   10.92    1.10 
  -1 -19  -1    1.19    0.64 
  -2 -19  -1   -0.12    0.61 
  -5 -19  -1    2.64    0.77 
  -6 -19  -1   -0.68    0.65 
  -5 -19   2    7.58    0.93 
  -4 -19   2    0.20    0.71 
  -3 -19   2    3.00    0.76 
  -2 -19   2    0.75    0.63 
  -1 -19   2    0.73    0.65 
  -7 -18   2   14.53    1.20 
  -6 -18   2    5.33    0.82 
  -5 -18   2   16.44    1.13 
  -4 -18   2    3.16    0.72 
  -3 -18   2    4.58    0.71 
  -1 -18   2    1.57    0.61 
  -1 -18   2    1.08    0.87 
   0 -18   2    1.37    0.61 
  -8 -17   2   -0.51    0.80 
  -7 -17   2   16.98    1.15 
  -6 -17   2   15.88    1.06 
  -5 -17   2   -0.02    0.61 
  -4 -17   2    1.99    0.65 
  -3 -17   2   12.82    0.91 
  -2 -17   2   -0.20    0.53 
  -1 -17   2    1.21    0.56 
   0 -17   2    2.38    0.57 
  -1  17  -2    0.46    0.68 
  -9 -16   2    1.40    0.88 
  -8 -16   2    5.71    0.90 
  -7 -16   2   22.45    1.34 
  -6 -16   2    2.70    0.72 
  -5 -16   2    2.32    0.65 
  -4 -16   2   11.72    0.86 
  -3 -16   2   16.73    1.00 
  -2 -16   2   -0.18    0.44 
  -1 -16   2    1.44    0.50 
   0  16  -2    1.90    0.70 
   0 -16   2   -0.34    0.68 
  -1  16  -2    1.39    0.67 
   1 -16   2    1.17    0.97 
  -2  16  -2    2.98    0.76 
   2 -16   2    2.91    1.14 
   3 -16   2   -0.38    1.14 
   4 -16   2   -0.39    1.40 
 -10 -15   2    0.77    0.92 
  -9 -15   2   -0.60    0.77 
  -8 -15   2   32.48    1.52 
  -7 -15   2   18.40    1.10 
  -6 -15   2    1.36    0.62 
  -5 -15   2   10.33    0.83 
  -4 -15   2   25.24    1.11 
  -3 -15   2   21.51    1.01 
  -2 -15   2    1.03    0.48 
  -1 -15   2    9.51    0.66 
  -1 -15   2    6.62    1.02 
   0  15  -2    3.88    0.71 
   0 -15   2    4.09    0.97 
   0 -15   2    5.46    0.87 
  -1  15  -2    4.34    0.74 
   1 -15   2    3.39    1.01 
  -2  15  -2    0.64    0.60 
   2 -15   2   -0.35    0.93 
   3 -15   2    1.38    1.17 
   4 -15   2   -0.18    1.27 
   5 -15   2   -1.31    1.43 
 -10 -14   2    0.05    0.74 
  -9 -14   2    8.69    0.90 
  -8 -14   2   19.20    1.25 
  -7 -14   2   12.58    0.89 
  -6 -14   2   -0.10    0.49 
  -5 -14   2   16.82    0.99 
  -4 -14   2   38.34    1.22 
  -3 -14   2    9.83    0.70 
  -2 -14   2    0.14    0.43 
   0  14  -2    6.59    0.73 
   0 -14   2    8.27    1.09 
  -1  14  -2    8.45    0.82 
   1 -14   2    6.92    0.83 
   1 -14   2    9.58    1.19 
  -2  14  -2    1.10    0.55 
   2 -14   2   -1.46    0.77 
  -3  14  -2    2.81    0.68 
   3 -14   2    2.32    1.10 
   4 -14   2   -1.68    1.04 
   5 -14   2   -1.37    1.25 
   6 -14   2    1.42    1.68 
 -11 -13   2    0.87    0.88 
 -10 -13   2    1.12    0.73 
  -9 -13   2    7.85    0.94 
  -8 -13   2    4.94    0.71 
  -7 -13   2    1.64    0.62 
  -6 -13   2    0.18    0.46 
  -5 -13   2    7.50    0.63 
  -4 -13   2   46.71    1.33 
  -3 -13   2    0.36    0.44 
  -2 -13   2   10.78    0.70 
   1  13  -2   24.86    1.14 
   0  13  -2   31.17    1.22 
   0 -13   2   28.23    1.63 
  -1  13  -2    0.75    0.49 
   1 -13   2    0.64    0.77 
   1 -13   2    0.08    0.54 
  -2  13  -2    1.48    0.55 
   2 -13   2    1.68    0.89 
  -3  13  -2    4.80    0.68 
   3 -13   2    3.59    1.13 
  -4  13  -2    0.47    0.54 
   4 -13   2    0.25    1.06 
   5 -13   2    0.34    1.23 
   6 -13   2    1.94    1.62 
   7 -13   2   -0.08    1.73 
 -11 -12   2    0.80    0.73 
 -10 -12   2    0.75    0.77 
  -9 -12   2    0.66    0.62 
  -8 -12   2    2.92    0.69 
  -7 -12   2   11.24    0.84 
  -6 -12   2    3.83    0.62 
  -5 -12   2   13.33    0.83 
  -4 -12   2   22.56    0.92 
  -3 -12   2   11.61    0.64 
  -2 -12   2   27.76    0.91 
   1  12  -2   34.03    1.20 
   0  12  -2   17.01    0.91 
  -1  12  -2    0.55    0.43 
   1 -12   2    0.14    0.47 
   1 -12   2    0.44    0.66 
  -2  12  -2    1.63    0.49 
   2 -12   2    1.58    0.53 
   2 -12   2    0.34    0.73 
  -3  12  -2    4.40    0.61 
   3 -12   2    4.54    1.07 
  -4  12  -2    0.37    0.49 
   4 -12   2   -0.19    1.00 
   5 -12   2    1.03    1.11 
   6 -12   2    0.07    1.22 
   7 -12   2    1.98    1.77 
 -11 -11   2    0.48    0.69 
 -10 -11   2   -0.85    0.68 
  -9 -11   2    1.59    0.61 
  -8 -11   2   -0.30    0.52 
  -7 -11   2    8.88    0.71 
  -6 -11   2   20.29    0.91 
  -5 -11   2   24.50    0.91 
  -4 -11   2    3.85    0.48 
  -3 -11   2   37.48    1.08 
  -2 -11   2   52.48    1.28 
   1  11  -2   21.08    0.94 
   0  11  -2    5.71    0.57 
  -1  11  -2   13.60    0.78 
   1 -11   2   13.40    0.86 
   1 -11   2   13.68    1.18 
  -2  11  -2    6.04    0.61 
   2 -11   2    6.26    0.93 
   2 -11   2    7.95    0.72 
  -3  11  -2    4.06    0.57 
   3 -11   2    6.06    1.10 
  -4  11  -2    9.67    0.74 
   4 -11   2    8.49    1.40 
  -5  11  -2    1.06    0.50 
   5 -11   2   -0.30    1.10 
   6 -11   2   -0.90    1.06 
   7 -11   2   -0.04    1.52 
   8 -11   2    0.85    1.80 
 -12 -10   2    2.90    0.80 
 -11 -10   2    1.29    0.80 
 -10 -10   2    0.58    0.69 
  -9 -10   2    0.11    0.63 
  -8 -10   2    4.60    0.67 
  -7 -10   2   13.45    0.81 
  -6 -10   2   26.92    0.98 
  -5 -10   2   15.30    0.72 
  -4 -10   2   35.07    1.04 
  -3 -10   2   80.76    1.78 
  -2 -10   2   45.46    1.12 
   1  10  -2    8.92    0.66 
   0  10  -2    6.05    0.53 
  -1  10  -2    5.52    0.53 
   1 -10   2    4.50    0.74 
   1 -10   2    5.00    0.58 
  -2  10  -2   10.78    0.68 
   2 -10   2   10.77    0.76 
   2 -10   2   10.78    1.08 
  -3  10  -2   24.93    1.00 
   3 -10   2   28.62    1.72 
   3 -10   2   24.99    1.04 
  -4  10  -2    3.25    0.51 
   4 -10   2    4.49    1.01 
  -5  10  -2    6.32    0.64 
   5 -10   2    8.18    1.41 
  -6  10  -2    0.48    0.49 
   6 -10   2    0.13    1.07 
   7 -10   2    0.27    1.36 
   8 -10   2    0.13    1.46 
   9 -10   2    6.52    2.25 
 -12  -9   2    3.37    0.87 
 -11  -9   2    2.72    0.79 
 -10  -9   2    0.63    0.67 
  -9  -9   2   -0.62    0.58 
  -8  -9   2   12.49    0.84 
  -7  -9   2   21.44    0.99 
  -6  -9   2   24.96    0.91 
  -5  -9   2    1.44    0.40 
  -4  -9   2   31.76    0.92 
  -3  -9   2   36.34    0.96 
  -2  -9   2   14.59    0.56 
   1   9  -2   -0.01    0.33 
   0   9  -2   13.74    0.67 
  -1   9  -2   74.54    1.74 
   1  -9   2   74.53    2.45 
  -2   9  -2    1.06    0.35 
   2  -9   2    1.66    0.67 
   2  -9   2    1.84    0.41 
  -3   9  -2   18.58    0.79 
   3  -9   2   19.00    0.86 
   3  -9   2   17.04    1.38 
  -4   9  -2   41.06    1.25 
   4  -9   2   39.82    2.04 
  -5   9  -2   12.07    0.78 
   5  -9   2   10.94    1.40 
  -6   9  -2    2.21    0.52 
   6  -9   2    2.14    1.24 
   7  -9   2    0.72    1.34 
   8  -9   2    0.64    1.56 
   9  -9   2    3.27    2.00 
 -12  -8   2    2.79    0.76 
 -11  -8   2    0.69    0.71 
 -10  -8   2    0.57    0.57 
  -9  -8   2    3.09    0.58 
  -8  -8   2    7.16    0.71 
  -7  -8   2   17.49    0.82 
  -6  -8   2    2.95    0.43 
  -5  -8   2   10.02    0.61 
  -4  -8   2   62.02    1.42 
  -3  -8   2   25.11    0.76 
  -2  -8   2   35.54    0.89 
   1   8  -2    0.99    0.33 
   0   8  -2  110.70    2.33 
  -1   8  -2   87.43    1.91 
  -2   8  -2    4.14    0.41 
   2  -8   2    3.68    0.44 
   2  -8   2    4.34    0.72 
  -3   8  -2    3.87    0.41 
   3  -8   2    4.51    0.47 
   3  -8   2    4.18    0.83 
  -4   8  -2   33.85    1.07 
   4  -8   2   32.82    1.10 
   4  -8   2   32.29    1.85 
  -5   8  -2   11.57    0.74 
   5  -8   2   11.86    1.45 
  -6   8  -2    6.20    0.62 
   6  -8   2    7.79    1.45 
  -7   8  -2    0.12    0.45 
   7  -8   2    0.12    1.28 
   8  -8   2    0.81    1.33 
   9  -8   2    0.32    1.52 
  10  -8   2   -1.56    1.91 
 -12  -7   2    1.88    0.80 
 -11  -7   2    1.58    0.72 
 -10  -7   2    0.49    0.54 
  -9  -7   2    0.11    0.54 
  -8  -7   2   15.29    0.81 
  -7  -7   2    3.57    0.47 
  -6  -7   2    6.78    0.52 
  -5  -7   2   14.58    0.63 
  -4  -7   2   47.60    1.15 
  -3  -7   2   41.79    1.02 
  -2  -7   2    1.32    0.25 
   1   7  -2   43.84    1.13 
   0   7  -2  412.18    7.53 
  -1   7  -2   25.87    0.78 
  -2   7  -2    2.11    0.32 
   2  -7   2    1.87    0.34 
   2  -7   2    1.93    0.56 
  -3   7  -2   33.96    0.96 
   3  -7   2   34.56    1.08 
   3  -7   2   32.72    1.56 
  -4   7  -2   24.59    0.85 
   4  -7   2   22.63    1.54 
   4  -7   2   24.68    0.88 
  -5   7  -2   10.61    0.63 
   5  -7   2    7.79    1.12 
  -6   7  -2    5.32    0.56 
   6  -7   2    4.38    1.13 
  -7   7  -2    1.08    0.46 
   7  -7   2    1.72    1.18 
  -8   7  -2    0.35    0.51 
   8  -7   2   -0.52    1.36 
   9  -7   2    0.11    1.61 
  10  -7   2    0.19    1.69 
 -12  -6   2    1.07    0.77 
 -11  -6   2    1.57    0.70 
 -10  -6   2    1.70    0.65 
  -9  -6   2    1.42    0.55 
  -8  -6   2    7.47    0.67 
  -7  -6   2    1.78    0.45 
  -6  -6   2    2.50    0.38 
  -5  -6   2   40.89    1.09 
  -4  -6   2   75.54    1.63 
  -3  -6   2   45.72    1.06 
  -2  -6   2    7.15    0.35 
  -1  -6   2   94.85    1.82 
   0   6  -2   19.15    0.64 
  -1   6  -2   99.27    2.01 
   1  -6   2   99.64    2.45 
  -2   6  -2   16.04    0.57 
   2  -6   2   15.28    0.66 
   2  -6   2   16.50    1.01 
  -3   6  -2   47.43    1.13 
   3  -6   2   44.44    1.77 
   3  -6   2   45.09    1.27 
  -4   6  -2    9.56    0.53 
   4  -6   2    9.87    1.00 
   4  -6   2   10.61    0.55 
  -5   6  -2    1.62    0.35 
   5  -6   2    1.11    0.73 
  -6   6  -2    3.79    0.48 
   6  -6   2    4.34    1.08 
  -7   6  -2    1.93    0.48 
   7  -6   2    1.35    1.11 
  -8   6  -2    1.55    0.50 
   8  -6   2    1.72    1.43 
   9  -6   2    3.39    1.72 
  10  -6   2    0.54    1.62 
 -12  -5   2    5.65    0.84 
 -11  -5   2    0.39    0.67 
 -10  -5   2    6.07    0.75 
  -9  -5   2    1.18    0.54 
  -8  -5   2    3.09    0.48 
  -7  -5   2    1.43    0.38 
  -6  -5   2    4.49    0.43 
  -5  -5   2   30.02    0.86 
  -4  -5   2   66.81    1.46 
  -3  -5   2    2.56    0.26 
  -2  -5   2   37.45    0.85 
  -1  -5   2   65.19    1.28 
   0   5  -2   32.41    0.81 
  -1   5  -2    1.95    0.23 
   1  -5   2    1.62    0.28 
  -2   5  -2  101.75    2.00 
   2  -5   2  100.38    2.39 
   2  -5   2   97.41    2.82 
  -3   5  -2   73.35    1.53 
   3  -5   2   74.22    1.81 
   3  -5   2   68.64    2.31 
  -4   5  -2   29.33    0.84 
   4  -5   2   29.79    1.55 
   4  -5   2   29.99    0.92 
  -5   5  -2    0.41    0.29 
   5  -5   2    0.40    0.73 
   5  -5   2    0.71    0.28 
  -6   5  -2    9.18    0.60 
   6  -5   2    7.87    1.19 
  -7   5  -2    0.20    0.38 
   7  -5   2   -0.41    0.96 
  -8   5  -2    9.53    0.73 
   8  -5   2    7.14    1.53 
  -9   5  -2    0.78    0.53 
   9  -5   2    0.98    1.33 
  10  -5   2    1.66    1.64 
  11  -5   2   -1.74    1.72 
 -12  -4   2    1.13    0.77 
 -11  -4   2    1.97    0.72 
 -10  -4   2   10.72    0.83 
  -9  -4   2    4.57    0.65 
  -8  -4   2    3.99    0.56 
  -7  -4   2    6.51    0.54 
  -6  -4   2    7.94    0.52 
  -5  -4   2   14.69    0.62 
  -4  -4   2   51.52    1.17 
  -3  -4   2  225.30    4.14 
  -2  -4   2  108.78    2.07 
  -1  -4   2   47.65    0.96 
   0   4  -2   58.19    1.21 
  -1   4  -2   13.94    0.44 
   1  -4   2   13.63    0.53 
  -2   4  -2  148.07    2.80 
   2  -4   2  150.71    3.90 
   2  -4   2  149.46    3.40 
  -3   4  -2  129.94    2.47 
   3  -4   2  128.18    2.95 
   3  -4   2  125.01    3.55 
  -4   4  -2   41.16    1.01 
   4  -4   2   41.30    1.12 
   4  -4   2   38.03    1.66 
  -5   4  -2    0.36    0.27 
   5  -4   2    0.30    0.62 
   5  -4   2    0.90    0.27 
  -6   4  -2   12.79    0.64 
   6  -4   2   12.67    1.33 
  -7   4  -2    8.09    0.60 
   7  -4   2    7.42    1.29 
  -8   4  -2   -0.17    0.43 
   8  -4   2    0.96    1.27 
  -9   4  -2    1.71    0.54 
   9  -4   2    1.18    1.33 
  10  -4   2   -0.37    1.48 
  11  -4   2    0.66    1.67 
 -12  -3   2    2.74    0.85 
 -11  -3   2    3.51    0.73 
 -10  -3   2    8.17    0.76 
  -9  -3   2    1.11    0.48 
  -8  -3   2    7.17    0.61 
  -7  -3   2    4.28    0.51 
  -6  -3   2    3.09    0.36 
  -5  -3   2    8.02    0.47 
  -4  -3   2   90.67    1.84 
  -3  -3   2   26.76    0.68 
  -2  -3   2   16.44    0.47 
  -1  -3   2   20.44    0.49 
   0   3  -2    2.18    0.20 
  -1   3  -2   49.25    0.98 
   1  -3   2   47.92    1.23 
  -2   3  -2  144.16    2.64 
   2  -3   2  148.22    3.24 
   2  -3   2  135.69    3.66 
  -3   3  -2  237.62    4.32 
   3  -3   2  241.56    5.23 
   3  -3   2  228.86    5.92 
  -4   3  -2   31.99    0.82 
   4  -3   2   31.05    0.92 
  -5   3  -2    5.98    0.42 
   5  -3   2    6.40    0.48 
   5  -3   2    5.25    0.87 
  -6   3  -2   11.90    0.61 
   6  -3   2   12.64    0.64 
   6  -3   2   13.27    1.39 
  -7   3  -2    5.13    0.52 
   7  -3   2    3.42    1.04 
  -8   3  -2    2.85    0.51 
   8  -3   2    1.65    1.16 
  -9   3  -2    0.85    0.51 
   9  -3   2    0.33    1.39 
 -10   3  -2   -1.21    0.51 
  10  -3   2   -1.40    1.51 
  11  -3   2   -0.14    1.65 
 -12  -2   2    4.32    0.90 
 -11  -2   2   14.85    1.11 
 -10  -2   2    2.91    0.67 
  -9  -2   2    1.16    0.49 
   8   2  -2    1.54    1.53 
  -8  -2   2    3.66    0.55 
   7   2  -2    8.69    1.62 
  -7  -2   2    8.91    0.60 
   6   2  -2    0.17    1.05 
  -6  -2   2   -0.13    0.27 
   5   2  -2    0.42    0.80 
  -5  -2   2    1.86    0.31 
  -4  -2   2  109.58    2.18 
  -3  -2   2   33.55    0.79 
  -2  -2   2    1.73    0.20 
  -1  -2   2    3.08    0.20 
   0  -2   2    0.80    0.08 
   0  -2   2    0.48    0.17 
  -1   2  -2  311.41    5.40 
   1  -2   2  299.03    6.64 
  -2   2  -2  268.28    4.68 
   2  -2   2  249.58    6.29 
   2  -2   2  267.47    5.74 
  -3   2  -2   37.63    0.83 
   3  -2   2   37.37    1.00 
   3  -2   2   35.36    1.34 
  -4   2  -2   22.81    0.65 
   4  -2   2   23.87    0.77 
   4  -2   2   21.90    1.18 
  -5   2  -2   65.66    1.44 
   5  -2   2   66.54    1.72 
   5  -2   2   63.72    2.35 
  -6   2  -2    1.90    0.33 
   6  -2   2    2.04    0.39 
   6  -2   2    2.13    0.87 
  -7   2  -2    1.91    0.41 
   7  -2   2    1.71    0.95 
  -8   2  -2    7.64    0.63 
   8  -2   2    6.46    1.50 
  -9   2  -2    0.34    0.46 
   9  -2   2   -1.33    1.29 
 -10   2  -2    1.30    0.57 
  10  -2   2    0.49    1.47 
  11  -2   2    3.05    1.95 
  12  -2   2    0.10    2.05 
 -12  -1   2    4.81    0.88 
 -11  -1   2   11.80    1.04 
  10   1  -2   13.38    2.29 
 -10  -1   2   14.37    1.02 
   9   1  -2    1.68    1.49 
  -9  -1   2    4.04    0.60 
   8   1  -2   12.02    1.86 
  -8  -1   2   11.44    0.77 
   7   1  -2    0.41    1.10 
  -7  -1   2    1.36    0.38 
   6   1  -2   24.22    2.04 
  -6  -1   2   22.83    0.78 
   5   1  -2    9.69    1.31 
  -5  -1   2   10.78    0.56 
   4   1  -2    1.15    0.82 
  -4  -1   2    2.35    0.31 
   3   1  -2    0.64    0.60 
  -3  -1   2    1.35    0.21 
  -2  -1   2   73.49    1.44 
  -1  -1   2  104.75    1.92 
   0   1  -2  230.82    4.10 
   0  -1   2  228.89    4.08 
   0  -1   2  232.38    5.02 
  -1   1  -2  335.72    5.94 
   1  -1   2  323.92    7.27 
   1  -1   2  347.48    5.96 
  -2   1  -2   26.92    0.60 
   2  -1   2   28.40    0.78 
   2  -1   2   28.66    0.99 
  -3   1  -2   23.50    0.56 
   3  -1   2   22.38    0.72 
   3  -1   2   23.69    1.00 
  -4   1  -2  123.49    2.39 
   4  -1   2  132.94    2.96 
   4  -1   2  118.07    3.47 
  -5   1  -2  110.27    2.20 
   5  -1   2  108.89    3.35 
   5  -1   2  111.79    2.71 
  -6   1  -2    1.42    0.32 
   6  -1   2    0.87    0.37 
   6  -1   2    0.38    0.70 
  -7   1  -2   -0.06    0.33 
   7  -1   2   -0.07    0.90 
   7  -1   2    0.66    0.44 
  -8   1  -2    6.50    0.58 
   8  -1   2    6.41    1.45 
  -9   1  -2    0.29    0.47 
   9  -1   2    1.81    1.32 
 -10   1  -2    0.91    0.54 
  10  -1   2    2.89    1.62 
 -11   1  -2    1.57    0.63 
  11  -1   2    0.48    1.78 
  12  -1   2    1.61    2.15 
 -12   0   2    8.53    1.01 
  11   0  -2    8.30    2.29 
 -11   0   2   11.40    1.04 
  10   0  -2    0.21    1.71 
 -10   0   2    0.63    0.63 
   9   0  -2    0.73    1.47 
  -9   0   2    0.01    0.54 
   8   0  -2    3.75    1.65 
  -8   0   2    4.19    0.60 
   7   0  -2    1.19    1.26 
  -7   0   2    2.46    0.45 
   6   0  -2   11.11    1.44 
  -6   0   2   13.46    0.63 
   5   0  -2    2.86    0.90 
  -5   0   2    2.67    0.34 
   4   0  -2   63.31    2.47 
  -4   0   2   64.56    1.40 
   3   0  -2  134.52    3.88 
  -3   0   2  137.77    2.59 
   2   0  -2  222.70    5.74 
  -2   0   2  232.71    4.14 
  -1   0   2    5.56    0.22 
  -1   0   2    5.52    0.22 
   0   0  -2  298.34    5.37 
   0   0   2  294.54    6.43 
   0   0   2  301.14    5.32 
   1   0   2   20.11    0.56 
  -2   0  -2   44.00    0.83 
   2   0   2   42.77    1.28 
   2   0   2   41.29    1.12 
  -3   0  -2  115.88    2.13 
   3   0   2  113.21    2.69 
  -4   0  -2  329.06    5.93 
   4   0   2  330.09    7.33 
   4   0   2  328.44    8.08 
  -5   0  -2   99.62    2.03 
   5   0   2  100.95    3.17 
   5   0   2  104.74    2.60 
  -6   0  -2   -0.08    0.25 
   6   0   2   -0.59    0.71 
   6   0   2    0.13    0.38 
  -7   0  -2    3.44    0.41 
   7   0   2    3.93    1.00 
   7   0   2    4.02    0.60 
  -8   0  -2    0.88    0.38 
   8   0   2    0.20    1.13 
  -9   0  -2    7.77    0.66 
   9   0   2    9.36    1.78 
 -10   0  -2    1.27    0.55 
  10   0   2   -0.06    1.49 
 -11   0  -2    2.51    0.65 
  11   0   2    1.07    1.60 
  12   0   2   -1.84    1.86 
  12  -1  -2    4.74    2.42 
 -12   1   2    7.55    1.01 
  11  -1  -2    1.93    2.14 
 -11   1   2    2.52    0.77 
  10  -1  -2    1.62    1.67 
 -10   1   2    1.00    0.58 
   9  -1  -2    9.05    2.04 
  -9   1   2    8.63    0.81 
   8  -1  -2    8.56    1.84 
  -8   1   2    5.88    0.65 
   7  -1  -2   -1.45    1.09 
  -7   1   2    0.09    0.43 
   6  -1  -2    8.17    1.28 
  -6   1   2    8.95    0.60 
   5  -1  -2    3.18    0.91 
  -5   1   2    3.87    0.41 
   4  -1  -2   98.30    3.15 
  -4   1   2   94.88    1.98 
   3  -1  -2   93.99    2.87 
  -3   1   2   94.42    1.89 
   2  -1  -2  134.94    3.64 
  -2   1   2  137.54    2.57 
   1  -1  -2   30.03    1.11 
  -1   1   2   31.61    0.69 
   0   1   2  196.77    3.53 
   0   1   2  197.33    4.29 
   1   1   2  162.53    3.61 
   1   1   2  161.81    2.91 
  -2  -1  -2   35.70    0.73 
   2   1   2   38.12    1.10 
   2   1   2   35.76    1.03 
  -3  -1  -2   43.85    0.92 
   3   1   2   45.23    1.45 
   3   1   2   45.90    1.28 
  -4  -1  -2   87.40    1.71 
   4   1   2   87.21    2.25 
   4   1   2   87.36    2.59 
  -5  -1  -2   17.44    0.56 
   5   1   2   17.47    1.17 
   5   1   2   16.07    0.84 
  -6  -1  -2    3.52    0.34 
   6   1   2    5.19    0.97 
   6   1   2    3.79    0.57 
  -7  -1  -2   67.65    1.56 
   7   1   2   65.28    2.12 
   7   1   2   67.72    2.77 
  -8  -1  -2    6.78    0.57 
   8   1   2    7.24    1.44 
  -9  -1  -2   22.69    0.98 
   9   1   2   21.78    2.22 
 -10  -1  -2    6.87    0.72 
  10   1   2    4.95    1.56 
 -11  -1  -2    1.93    0.65 
  11   1   2    3.77    1.81 
 -12  -1  -2    2.04    0.72 
  12   1   2    1.41    2.01 
  11  -2  -2    1.20    2.14 
 -11   2   2    1.14    0.71 
  10  -2  -2    4.20    2.20 
 -10   2   2    8.69    0.90 
   9  -2  -2   16.63    2.41 
  -9   2   2   19.41    1.09 
   8  -2  -2    8.15    1.68 
  -8   2   2    9.49    0.72 
   7  -2  -2    1.66    1.26 
  -7   2   2    0.21    0.42 
   6  -2  -2    5.55    1.18 
  -6   2   2    5.44    0.49 
   5  -2  -2    0.31    0.75 
  -5   2   2    0.14    0.28 
   4  -2  -2   27.99    1.59 
  -4   2   2   25.88    0.81 
   3  -2  -2   19.56    1.15 
  -3   2   2   19.25    0.61 
   2  -2  -2   32.26    1.27 
  -2   2   2   32.34    0.79 
   1  -2  -2   40.10    1.32 
  -1   2   2   40.34    0.89 
  -1   2   2   41.01    0.97 
   0  -2  -2   49.50    1.28 
   0   2   2   47.41    0.98 
   0   2   2   49.62    1.21 
   1   2   2    0.22    0.11 
   1   2   2   -0.01    0.18 
  -2  -2  -2   21.97    0.51 
   2   2   2   25.27    0.84 
   2   2   2   21.64    0.82 
  -3  -2  -2   28.20    0.66 
   3   2   2   29.53    1.01 
   3   2   2   29.41    1.12 
  -4  -2  -2   79.80    1.58 
   4   2   2   80.52    2.43 
   4   2   2   77.89    2.15 
  -5  -2  -2   18.41    0.60 
   5   2   2   18.62    0.97 
   5   2   2   19.61    1.29 
  -6  -2  -2   25.37    0.78 
   6   2   2   25.20    1.16 
   6   2   2   25.30    1.63 
  -7  -2  -2   46.99    1.18 
   7   2   2   45.24    2.26 
   7   2   2   46.82    1.76 
  -8  -2  -2  158.85    3.24 
   8   2   2  161.67    5.28 
  -9  -2  -2   11.09    0.72 
   9   2   2    9.61    1.74 
 -10  -2  -2   -0.28    0.48 
  10   2   2   -0.96    1.42 
 -11  -2  -2    8.55    0.83 
  11   2   2    6.22    1.86 
 -12  -2  -2    1.34    0.69 
  12   2   2    1.36    1.95 
  11  -3  -2    3.80    2.29 
 -11   3   2    3.52    0.80 
  10  -3  -2   11.01    2.51 
 -10   3   2    9.71    0.95 
   9  -3  -2   13.19    2.28 
  -9   3   2   10.54    0.90 
   8  -3  -2    6.37    1.74 
  -8   3   2    9.43    0.80 
   7  -3  -2    3.81    1.41 
  -7   3   2    4.53    0.59 
   6  -3  -2    6.82    1.26 
  -6   3   2    7.21    0.61 
   5  -3  -2    1.12    0.81 
  -5   3   2    1.37    0.37 
   4  -3  -2    2.21    0.78 
  -4   3   2    1.34    0.33 
   3  -3  -2   30.21    1.41 
  -3   3   2   28.55    0.81 
   2  -3  -2    0.56    0.42 
  -2   3   2   -0.06    0.19 
   1  -3  -2    9.25    0.63 
  -1   3   2    8.46    0.37 
   0  -3  -2    6.13    0.41 
   0   3   2    5.98    0.44 
   0   3   2    5.52    0.30 
   1   3   2   11.05    0.60 
   1   3   2   10.40    0.38 
  -2  -3  -2    6.20    0.24 
   2   3   2    5.21    0.48 
  -3  -3  -2   54.31    1.12 
   3   3   2   55.55    1.76 
   3   3   2   57.14    1.67 
  -4  -3  -2   69.81    1.44 
   4   3   2   70.94    2.05 
   4   3   2   72.69    2.29 
  -5  -3  -2   51.94    1.16 
   5   3   2   50.01    2.03 
   5   3   2   53.05    1.74 
  -6  -3  -2   38.40    0.97 
   6   3   2   39.00    1.96 
   6   3   2   37.63    1.52 
  -7  -3  -2   98.18    2.05 
   7   3   2   92.67    2.86 
   7   3   2   91.52    3.41 
  -8  -3  -2   41.00    1.17 
   8   3   2   40.90    2.42 
  -9  -3  -2    0.23    0.45 
   9   3   2    0.27    1.32 
 -10  -3  -2   29.72    1.15 
  10   3   2   26.07    2.60 
 -11  -3  -2    1.59    0.62 
  11   3   2    3.04    1.75 
 -12  -3  -2    1.75    0.69 
  12   3   2   -0.63    1.86 
 -13  -3  -2    1.60    0.77 
  11  -4  -2    2.77    2.37 
 -11   4   2    4.64    0.91 
  10  -4  -2   10.52    2.26 
 -10   4   2   11.23    1.00 
   9  -4  -2    4.36    1.85 
  -9   4   2    3.42    0.67 
   8  -4  -2   -0.21    1.39 
  -8   4   2   -0.18    0.51 
   7  -4  -2   15.47    1.85 
  -7   4   2   15.38    0.91 
   6  -4  -2    7.64    1.31 
  -6   4   2    8.10    0.61 
   5  -4  -2    0.99    0.90 
  -5   4   2    2.04    0.37 
   4  -4  -2   11.88    1.14 
  -4   4   2   11.51    0.62 
   3  -4  -2    1.31    0.58 
  -3   4   2    2.16    0.32 
   2  -4  -2   58.63    1.90 
  -2   4   2   55.53    1.27 
   1  -4  -2    7.97    0.61 
  -1   4   2    8.15    0.40 
   0  -4  -2    1.41    0.25 
   0   4   2    1.64    0.24 
   0   4   2    1.07    0.31 
   1   4   2  152.13    3.69 
   1   4   2  156.93    2.93 
   2   4   2   77.13    1.61 
  -3  -4  -2   75.75    1.46 
   3   4   2   71.90    2.11 
  -4  -4  -2   38.68    0.91 
   4   4   2   41.47    1.49 
  -5  -4  -2  159.13    3.03 
   5   4   2  161.38    4.12 
   5   4   2  154.66    4.49 
  -6  -4  -2   17.03    0.62 
   6   4   2   18.19    1.50 
   6   4   2   15.67    1.09 
  -7  -4  -2   93.01    1.95 
   7   4   2   82.93    3.35 
  -8  -4  -2   -0.47    0.37 
   8   4   2    1.05    1.12 
  -9  -4  -2    3.31    0.52 
   9   4   2    1.62    1.24 
 -10  -4  -2   10.85    0.76 
  10   4   2   10.68    1.95 
 -11  -4  -2    3.48    0.67 
 -12  -4  -2    1.13    0.70 
 -13  -4  -2    0.37    0.75 
  10  -5  -2    6.17    2.09 
 -10   5   2    5.10    0.82 
   9  -5  -2    1.46    1.79 
  -9   5   2    0.71    0.55 
   8  -5  -2    7.57    1.74 
  -8   5   2    8.14    0.77 
   7  -5  -2   18.65    2.01 
  -7   5   2   19.16    1.00 
   6  -5  -2   16.61    1.71 
  -6   5   2   13.51    0.77 
   5  -5  -2    2.27    1.04 
  -5   5   2    2.60    0.40 
   4  -5  -2    3.23    0.88 
  -4   5   2    3.61    0.41 
   3  -5  -2   11.93    1.05 
  -3   5   2   10.24    0.57 
   2  -5  -2    8.91    0.78 
  -2   5   2    6.37    0.43 
   1  -5  -2   -0.03    0.33 
  -1   5   2    0.29    0.21 
   0  -5  -2    5.79    0.46 
   0   5   2    5.29    0.36 
   1   5   2   50.16    1.16 
   2   5   2   37.32    0.95 
   2   5   2   35.63    1.34 
  -3  -5  -2   62.01    1.26 
   3   5   2   61.23    1.93 
  -4  -5  -2  224.46    4.12 
   4   5   2  220.60    5.48 
  -5  -5  -2   13.26    0.57 
   5   5   2   16.34    1.10 
  -6  -5  -2   62.01    1.42 
  -7  -5  -2    3.47    0.40 
  -8  -5  -2    5.64    0.54 
  -9  -5  -2   14.91    0.87 
 -10  -5  -2    3.83    0.62 
 -11  -5  -2   -0.12    0.55 
 -12  -5  -2    1.09    0.68 
 -13  -5  -2    1.26    0.78 
  10  -6  -2    4.27    2.22 
 -10   6   2    2.67    0.80 
   9  -6  -2    0.28    1.75 
  -9   6   2    2.04    0.67 
   8  -6  -2    6.11    1.86 
  -8   6   2    6.51    0.79 
   7  -6  -2   22.20    2.29 
  -7   6   2   19.26    1.05 
   6  -6  -2    6.51    1.42 
  -6   6   2    5.00    0.62 
   5  -6  -2   -0.67    0.91 
  -5   6   2    0.01    0.37 
   4  -6  -2    1.11    0.73 
  -4   6   2    2.01    0.41 
   3  -6  -2    7.72    0.33 
   3  -6  -2    8.07    0.94 
  -3   6   2    6.55    0.48 
   2  -6  -2    5.05    0.70 
  -2   6   2    4.20    0.39 
   1  -6  -2    6.57    0.62 
  -1   6   2    5.61    0.42 
   0  -6  -2    4.15    0.44 
   0   6   2    3.52    0.33 
   1   6   2   28.30    0.81 
   2   6   2    3.15    0.36 
  -3  -6  -2   19.28    0.55 
  -4  -6  -2  180.20    3.40 
  -5  -6  -2   94.81    1.96 
  -6  -6  -2    4.05    0.43 
  -7  -6  -2    0.51    0.34 
  -8  -6  -2   11.86    0.75 
  -9  -6  -2   48.04    1.42 
 -10  -6  -2    1.41    0.56 
 -11  -6  -2    0.46    0.59 
 -12  -6  -2    1.03    0.69 
 -13  -6  -2    7.72    0.97 
  10  -7  -2   -0.55    2.04 
 -10   7   2    0.29    0.72 
   9  -7  -2    2.74    1.96 
  -9   7   2    2.51    0.76 
   8  -7  -2    8.16    1.94 
  -8   7   2    9.96    0.92 
   7  -7  -2    1.20    1.26 
  -7   7   2    2.70    0.62 
   6  -7  -2    2.88    1.33 
  -6   7   2    4.58    0.65 
   5  -7  -2    3.11    1.13 
  -5   7   2    2.89    0.49 
   4  -7  -2   -0.34    0.77 
  -4   7   2    0.66    0.36 
   3  -7  -2    2.79    0.70 
   3  -7  -2    3.71    0.29 
  -3   7   2    3.61    0.45 
   2  -7  -2    0.32    0.50 
  -2   7   2    0.64    0.33 
   1  -7  -2    4.98    0.60 
  -1   7   2    5.05    0.43 
   0  -7  -2    4.29    0.49 
   0   7   2    3.69    0.38 
   1   7   2  150.01    3.00 
   2   7   2    3.98    0.40 
  -3  -7  -2   16.73    0.55 
  -4  -7  -2   46.78    1.09 
  -5  -7  -2   54.46    1.28 
  -6  -7  -2    0.82    0.35 
  -7  -7  -2   11.59    0.64 
  -8  -7  -2   23.10    0.91 
  -9  -7  -2   48.01    1.44 
 -10  -7  -2    2.81    0.63 
 -11  -7  -2    2.41    0.67 
 -12  -7  -2   18.37    1.25 
 -13  -7  -2    0.11    0.71 
   9  -8  -2    8.29    2.36 
  -9   8   2    8.01    0.95 
   8  -8  -2    9.73    2.08 
  -8   8   2   10.84    0.96 
   7  -8  -2    2.21    1.51 
  -7   8   2    1.94    0.62 
   6  -8  -2   -0.41    1.04 
  -6   8   2    0.57    0.52 
   5  -8  -2    6.19    1.23 
  -5   8   2    6.00    0.67 
   4  -8  -2    1.58    0.90 
  -4   8   2    2.49    0.50 
   3  -8  -2   -0.17    0.68 
  -3   8   2   -0.15    0.36 
   2  -8  -2    1.94    0.60 
  -2   8   2    1.74    0.36 
   1  -8  -2   11.41    0.85 
  -1   8   2   10.22    0.57 
   0  -8  -2   29.44    1.16 
   0   8   2   28.48    0.91 
  -1  -8  -2    0.58    0.32 
   1   8   2    0.27    0.29 
   2   8   2    3.49    0.41 
  -3  -8  -2   80.03    1.66 
  -4  -8  -2   36.84    0.94 
  -5  -8  -2   38.24    1.03 
  -6  -8  -2    1.63    0.34 
  -7  -8  -2   12.93    0.74 
  -8  -8  -2   22.05    0.92 
  -9  -8  -2   16.48    0.88 
 -10  -8  -2    1.08    0.51 
 -11  -8  -2   15.38    1.02 
 -12  -8  -2   18.82    1.17 
 -13  -8  -2    0.79    0.73 
   9  -9  -2   15.13    2.59 
  -9   9   2   15.95    1.22 
   8  -9  -2    5.45    2.04 
  -8   9   2    5.13    0.83 
   7  -9  -2    0.52    1.28 
  -7   9   2   -0.36    0.55 
   6  -9  -2    7.15    1.58 
  -6   9   2    5.56    0.73 
   5  -9  -2   14.08    1.61 
  -5   9   2   15.85    0.96 
   4  -9  -2    7.80    1.25 
  -4   9   2    9.04    0.70 
   3  -9  -2    0.35    0.74 
  -3   9   2    0.64    0.44 
   2  -9  -2    8.09    0.94 
  -2   9   2    8.97    0.66 
   1  -9  -2    5.67    0.72 
  -1   9   2    7.09    0.59 
   0  -9  -2    2.49    0.50 
   0   9   2    3.25    0.44 
  -1  -9  -2   11.79    0.72 
   1   9   2   10.21    0.66 
   2   9   2    0.94    0.38 
   3   9   2   19.27    0.85 
  -4  -9  -2   16.86    0.62 
  -5  -9  -2    2.17    0.34 
  -6  -9  -2    1.85    0.37 
  -7  -9  -2   31.93    1.09 
  -8  -9  -2   12.65    0.86 
  -9  -9  -2    0.27    0.48 
 -10  -9  -2    7.64    0.75 
 -11  -9  -2   27.08    1.33 
 -12  -9  -2   10.81    1.04 
   8 -10  -2    7.12    2.21 
  -8  10   2    9.02    0.98 
   7 -10  -2   -2.12    1.41 
  -7  10   2    0.23    0.63 
   6 -10  -2    3.01    1.35 
  -6  10   2    4.94    0.74 
   5 -10  -2   13.01    1.71 
  -5  10   2   12.35    0.90 
   4 -10  -2    0.97    0.89 
  -4  10   2    1.28    0.52 
   3 -10  -2    1.75    0.86 
  -3  10   2    1.16    0.50 
   2 -10  -2   15.11    1.29 
  -2  10   2   15.11    0.85 
   1 -10  -2    0.16    0.53 
  -1  10   2    0.38    0.42 
   0 -10  -2   -0.78    0.40 
   0  10   2    0.53    0.34 
  -1 -10  -2   14.36    0.85 
   1  10   2   14.17    0.73 
   2  10   2    3.98    0.52 
   3  10   2   18.88    0.86 
  -4 -10  -2    4.48    0.42 
  -5 -10  -2   17.70    0.76 
  -6 -10  -2   29.35    1.00 
  -7 -10  -2   46.21    1.32 
  -8 -10  -2   25.64    1.11 
  -9 -10  -2   12.26    0.84 
 -10 -10  -2   17.63    1.14 
 -11 -10  -2   21.26    1.23 
 -12 -10  -2    4.03    0.79 
   8 -11  -2    1.32    2.04 
   7 -11  -2    3.38    1.63 
  -7  11   2    4.91    0.85 
   6 -11  -2   16.33    2.08 
  -6  11   2   19.19    1.24 
   5 -11  -2    5.77    1.35 
  -5  11   2    5.44    0.78 
   4 -11  -2    4.74    1.20 
  -4  11   2    2.72    0.62 
   3 -11  -2    8.39    1.23 
  -3  11   2    9.08    0.80 
   2 -11  -2    8.03    1.09 
  -2  11   2    7.08    0.66 
   1 -11  -2    5.03    0.81 
  -1  11   2    3.29    0.51 
   0 -11  -2    6.40    0.78 
   0  11   2    6.37    0.64 
  -1 -11  -2    7.57    0.71 
   1  11   2    5.91    0.57 
   2  11   2   11.71    0.81 
  -3 -11  -2    0.14    0.27 
   3  11   2    0.32    0.44 
  -4 -11  -2   10.23    0.57 
  -5 -11  -2   60.85    1.51 
  -6 -11  -2   12.70    0.79 
  -7 -11  -2   16.52    0.84 
  -8 -11  -2    3.93    0.59 
  -9 -11  -2   26.44    1.23 
 -10 -11  -2   26.53    1.32 
 -11 -11  -2   17.16    1.16 
 -12 -11  -2    1.49    0.83 
   7 -12  -2   11.97    2.39 
  -7  12   2   11.41    1.09 
   6 -12  -2   12.17    2.06 
  -6  12   2   12.13    1.08 
   5 -12  -2    1.47    1.37 
  -5  12   2    1.69    0.65 
   4 -12  -2    1.64    1.11 
  -4  12   2    0.68    0.58 
   3 -12  -2    8.44    1.31 
  -3  12   2    7.98    0.80 
   2 -12  -2   23.75    1.69 
  -2  12   2   22.80    1.06 
   1 -12  -2    4.43    0.85 
  -1  12   2    2.85    0.53 
   0 -12  -2    5.49    0.77 
   0  12   2    6.35    0.70 
  -1 -12  -2    6.33    0.74 
   1  12   2    5.99    0.61 
  -2 -12  -2    5.95    0.67 
   2  12   2    6.09    0.70 
  -3 -12  -2    0.03    0.32 
   3  12   2    0.19    0.42 
  -4 -12  -2    2.52    0.41 
  -5 -12  -2    4.64    0.51 
  -6 -12  -2   26.57    1.00 
  -7 -12  -2    1.73    0.49 
  -8 -12  -2   -0.03    0.54 
  -9 -12  -2    7.21    0.80 
 -10 -12  -2   16.41    1.12 
 -11 -12  -2    6.93    0.97 
 -12 -12  -2   -0.07    0.84 
   6 -13  -2    7.58    1.98 
  -6  13   2    5.03    0.90 
   5 -13  -2   -2.08    1.27 
  -5  13   2   -0.58    0.64 
   4 -13  -2    9.34    1.57 
  -4  13   2   10.92    0.99 
   3 -13  -2   15.30    1.68 
  -3  13   2   18.58    1.17 
   2 -13  -2   20.07    1.66 
  -2  13   2   23.62    1.19 
   1 -13  -2    8.60    1.11 
  -1  13   2    7.50    0.73 
   0 -13  -2    2.27    0.72 
   0  13   2    1.36    0.58 
  -1 -13  -2    0.95    0.61 
   1  13   2    2.67    0.54 
   2  13   2    3.27    0.62 
  -3 -13  -2    0.20    0.36 
   3  13   2    0.60    0.48 
  -4 -13  -2   15.73    0.74 
  -5 -13  -2    1.01    0.42 
  -6 -13  -2    1.06    0.46 
  -7 -13  -2    0.16    0.53 
  -8 -13  -2   14.10    0.95 
  -9 -13  -2   24.40    1.29 
 -10 -13  -2    6.38    0.81 
 -11 -13  -2   -0.29    0.71 
   5 -14  -2    0.09    1.41 
  -5  14   2    1.39    0.74 
   4 -14  -2    5.98    1.56 
  -4  14   2    8.00    0.94 
   3 -14  -2   19.84    1.87 
  -3  14   2   19.52    1.25 
   2 -14  -2    1.56    1.01 
  -2  14   2    3.74    0.73 
  -1  14   2    1.35    0.60 
   0  14   2    2.09    0.64 
   1  14   2   19.10    1.05 
   2  14   2    0.58    0.58 
  -3 -14  -2    5.32    0.52 
  -4 -14  -2   12.42    0.80 
  -5 -14  -2    1.07    0.51 
  -6 -14  -2   -0.15    0.45 
  -7 -14  -2    3.16    0.59 
  -8 -14  -2   20.10    1.16 
  -9 -14  -2   22.49    1.19 
 -10 -14  -2    2.48    0.74 
 -11 -14  -2    0.09    0.74 
  -4  15   2    5.84    0.95 
  -3  15   2    8.68    1.00 
  -2  15   2    0.94    0.70 
  -1  15   2    7.78    0.93 
   0  15   2    5.90    0.82 
   1  15   2    4.71    0.79 
   2  15   2    0.77    0.62 
  -3 -15  -2    1.32    0.48 
  -4 -15  -2    2.18    0.49 
  -5 -15  -2    5.92    0.69 
  -6 -15  -2   -0.32    0.48 
  -7 -15  -2    3.96    0.71 
  -8 -15  -2   21.44    1.14 
  -9 -15  -2    8.79    0.87 
 -10 -15  -2    0.21    0.79 
  -3  16   2    1.08    0.79 
  -2  16   2    5.96    0.93 
  -1  16   2   18.90    1.26 
   0  16   2    7.14    0.92 
   1  16   2    3.19    0.79 
   2  16   2    0.30    0.68 
  -3 -16  -2    0.25    0.51 
  -4 -16  -2    0.08    0.46 
  -5 -16  -2    0.68    0.51 
  -6 -16  -2    0.49    0.54 
  -7 -16  -2    4.02    0.68 
  -8 -16  -2   23.31    1.33 
  -9 -16  -2    0.62    0.79 
 -10 -16  -2    0.47    0.76 
  -2  17   2    5.77    0.98 
  -1  17   2    8.74    1.01 
   0  17   2    1.12    0.80 
   1  17   2    1.01    0.66 
   2  17   2    3.13    0.79 
  -3 -17  -2    2.24    0.61 
  -4 -17  -2    0.49    0.57 
  -5 -17  -2    0.88    0.63 
  -6 -17  -2   -0.40    0.55 
  -7 -17  -2    3.43    0.79 
  -8 -17  -2    3.19    0.74 
  -9 -17  -2   -0.31    0.78 
  -1  18   2   13.87    1.27 
   0  18   2    1.84    0.86 
   1  18   2    2.98    0.92 
  -2 -18  -2    9.83    0.84 
  -3 -18  -2    2.32    0.65 
  -4 -18  -2    0.54    0.56 
  -5 -18  -2    0.24    0.65 
  -6 -18  -2    0.05    0.71 
  -7 -18  -2    0.41    0.75 
  -8 -18  -2    0.64    0.82 
  -2 -19  -2    9.35    0.87 
  -4 -19  -2    1.01    0.67 
  -5 -19  -2    0.96    0.65 
  -6 -19  -2    1.14    0.78 
  -4 -19   3    0.45    0.68 
  -3 -19   3    3.91    0.77 
  -2 -19   3    1.95    1.02 
  -2 -19   3    0.98    0.67 
  -7 -18   3    1.63    0.82 
  -6 -18   3    0.50    0.75 
  -5 -18   3    0.72    0.72 
  -4 -18   3    0.75    0.59 
  -3 -18   3    1.06    0.61 
  -2 -18   3   -0.35    0.86 
  -2 -18   3    0.22    0.59 
  -1 -18   3    5.68    1.13 
  -8 -17   3    3.59    0.86 
  -7 -17   3    0.38    0.75 
  -6 -17   3    2.04    0.73 
  -5 -17   3    0.77    0.66 
  -4 -17   3   -0.49    0.60 
  -3 -17   3   -0.08    0.58 
  -2 -17   3    0.90    0.56 
  -1 -17   3   11.70    1.23 
   0 -17   3    5.08    0.94 
   0 -17   3    3.82    0.63 
   3 -17   3    7.74    1.67 
  -9 -16   3    5.20    1.00 
  -8 -16   3    2.75    0.83 
  -7 -16   3   -0.65    0.68 
  -6 -16   3    3.36    0.74 
  -5 -16   3    1.47    0.66 
  -4 -16   3    0.26    0.50 
  -3 -16   3    0.75    0.56 
  -2 -16   3    1.76    0.56 
  -1 -16   3   11.39    1.20 
  -1 -16   3   10.56    1.26 
  -1 -16   3   10.13    0.74 
   0 -16   3    2.15    0.51 
   0 -16   3    1.47    0.76 
   0 -16   3    1.50    0.94 
  -1  16  -3    0.54    0.63 
   1 -16   3   -0.11    0.90 
   2 -16   3    7.32    1.39 
   3 -16   3    9.90    1.61 
   4 -16   3    6.28    1.71 
  -9 -15   3    3.96    0.91 
  -8 -15   3   -0.35    0.64 
  -7 -15   3    3.32    0.68 
  -6 -15   3    9.17    0.86 
  -5 -15   3    2.34    0.57 
  -4 -15   3   -0.01    0.50 
  -3 -15   3    0.96    0.53 
  -2 -15   3    0.36    0.48 
  -1 -15   3    4.66    0.56 
   0 -15   3    0.06    0.64 
   0 -15   3   -0.10    0.80 
   0 -15   3   -0.32    0.43 
  -1  15  -3    5.72    0.76 
   1 -15   3    5.13    1.13 
   1 -15   3    6.18    0.87 
  -2  15  -3   14.78    1.05 
   2 -15   3   14.14    1.63 
   3 -15   3   25.79    2.17 
   4 -15   3   -0.97    1.17 
   5 -15   3    1.91    1.52 
 -10 -14   3    8.67    1.05 
  -9 -14   3    2.67    0.75 
  -8 -14   3    0.71    0.63 
  -7 -14   3    7.40    0.78 
  -6 -14   3    4.73    0.65 
  -5 -14   3    0.62    0.53 
  -4 -14   3   -0.14    0.47 
  -3 -14   3   -0.41    0.45 
  -2 -14   3   -0.28    0.42 
  -1 -14   3    0.20    0.38 
   0  14  -3   -0.14    0.51 
   0 -14   3   -0.11    0.72 
   0 -14   3   -0.11    0.59 
  -1  14  -3   20.54    1.09 
   1 -14   3   19.93    1.62 
   1 -14   3   18.82    1.19 
  -2  14  -3   24.80    1.17 
   2 -14   3   26.23    1.89 
   3 -14   3   13.26    1.64 
   4 -14   3   -1.68    1.09 
   5 -14   3   11.54    1.91 
   6 -14   3   15.39    2.35 
 -11 -13   3   14.13    1.23 
 -10 -13   3    7.95    1.01 
  -9 -13   3   -0.21    0.64 
  -7 -13   3   25.39    1.22 
  -6 -13   3   17.86    1.04 
  -5 -13   3    0.03    0.43 
  -4 -13   3    1.80    0.45 
  -3 -13   3    0.56    0.44 
  -2 -13   3    0.38    0.40 
  -1 -13   3    0.90    0.39 
   0  13  -3    1.06    0.51 
   0 -13   3    0.07    0.56 
  -1  13  -3   30.47    1.22 
   1 -13   3   33.29    1.42 
   1 -13   3   32.56    1.82 
  -2  13  -3   13.92    0.91 
   2 -13   3   13.17    1.36 
   2 -13   3   16.57    1.11 
  -3  13  -3    0.47    0.51 
   3 -13   3    1.47    0.99 
   4 -13   3   -0.32    1.01 
   5 -13   3   15.12    1.96 
   6 -13   3   12.76    2.09 
   7 -13   3    0.43    1.65 
 -11 -12   3   16.74    1.29 
 -10 -12   3    0.32    0.68 
  -9 -12   3    3.97    0.80 
  -7 -12   3   25.45    1.18 
  -6 -12   3   17.43    0.89 
  -5 -12   3    1.44    0.49 
  -4 -12   3    8.11    0.62 
  -3 -12   3   -0.26    0.36 
  -2 -12   3    0.16    0.38 
  -1 -12   3    0.14    0.33 
   0  12  -3    2.25    0.50 
  -1  12  -3   14.32    0.89 
   1 -12   3   13.19    1.21 
   1 -12   3   11.77    0.94 
  -2  12  -3    2.47    0.53 
   2 -12   3    1.97    0.90 
   2 -12   3    2.41    0.61 
  -3  12  -3    2.56    0.55 
   3 -12   3    1.70    0.97 
  -4  12  -3    7.34    0.71 
   4 -12   3    8.63    1.40 
   5 -12   3   22.32    2.17 
   6 -12   3    8.85    1.70 
   7 -12   3   -0.71    1.58 
 -11 -11   3    9.49    1.08 
 -10 -11   3    1.41    0.70 
  -9 -11   3    4.83    0.72 
  -7 -11   3    7.90    0.70 
  -6 -11   3    0.21    0.49 
  -5 -11   3    8.91    0.67 
  -4 -11   3   22.70    0.89 
  -3 -11   3    3.43    0.45 
  -2 -11   3    1.65    0.37 
  -1 -11   3    7.82    0.52 
   0  11  -3    4.03    0.52 
  -1  11  -3    5.00    0.55 
   1 -11   3    5.51    0.89 
   1 -11   3    5.32    0.65 
  -2  11  -3   -0.06    0.38 
   2 -11   3    0.49    0.48 
   2 -11   3   -0.03    0.61 
  -3  11  -3   18.66    0.92 
   3 -11   3   19.16    1.04 
   3 -11   3   19.30    1.50 
  -4  11  -3   18.50    0.91 
   4 -11   3   16.29    1.67 
   5 -11   3   30.22    2.15 
   6 -11   3    2.60    1.38 
   7 -11   3   12.33    2.09 
   8 -11   3   10.18    2.07 
 -12 -10   3    6.54    1.03 
 -11 -10   3    0.07    0.67 
 -10 -10   3    0.47    0.72 
  -9 -10   3    7.69    0.84 
  -7 -10   3    3.46    0.61 
  -6 -10   3   10.73    0.71 
  -5 -10   3   12.14    0.75 
  -4 -10   3    8.59    0.57 
  -3 -10   3    0.24    0.32 
  -2 -10   3    7.90    0.48 
  -1 -10   3    0.80    0.29 
   0  10  -3    2.36    0.43 
  -1  10  -3    2.77    0.43 
   1 -10   3    2.70    0.51 
  -2  10  -3    4.82    0.51 
   2 -10   3    5.23    0.60 
   2 -10   3    5.00    0.81 
  -3  10  -3   13.41    0.77 
   3 -10   3   12.96    1.33 
   3 -10   3   12.91    0.83 
  -4  10  -3   40.28    1.25 
   4 -10   3   41.22    2.21 
  -5  10  -3   11.24    0.77 
   5 -10   3   11.14    1.54 
   6 -10   3    3.18    1.38 
   7 -10   3   26.33    2.56 
   8 -10   3   27.82    2.84 
   9 -10   3    8.60    2.29 
 -12  -9   3    2.76    0.81 
 -11  -9   3   -0.79    0.63 
 -10  -9   3    7.73    0.91 
  -9  -9   3   25.98    1.22 
  -8  -9   3   10.56    0.83 
  -7  -9   3    0.27    0.49 
  -6  -9   3   31.30    1.04 
  -5  -9   3   35.65    1.08 
  -4  -9   3    1.20    0.36 
  -3  -9   3    2.05    0.32 
  -2  -9   3   22.05    0.71 
  -1  -9   3    2.37    0.29 
   0   9  -3    1.08    0.33 
  -1   9  -3    0.03    0.29 
   1  -9   3    0.18    0.35 
  -2   9  -3   -0.29    0.28 
   2  -9   3    0.31    0.52 
   2  -9   3    0.30    0.37 
  -3   9  -3    0.84    0.36 
   3  -9   3    1.17    0.41 
   3  -9   3    2.03    0.78 
  -4   9  -3   24.87    0.91 
   4  -9   3   26.56    1.77 
  -5   9  -3    1.26    0.44 
   5  -9   3    1.42    1.02 
  -6   9  -3   24.04    1.03 
   6  -9   3   19.70    1.91 
   7  -9   3   22.68    2.28 
   8  -9   3   17.00    2.22 
   9  -9   3    1.67    1.65 
 -12  -8   3    0.99    0.74 
 -11  -8   3    1.21    0.70 
 -10  -8   3    9.90    0.85 
  -9  -8   3   31.13    1.29 
  -8  -8   3   -0.33    0.44 
  -7  -8   3   13.19    0.83 
  -6  -8   3   73.77    1.75 
  -5  -8   3   72.89    1.68 
  -4  -8   3    1.35    0.31 
  -3  -8   3   -0.23    0.25 
  -2  -8   3    1.25    0.28 
  -1  -8   3    0.39    0.20 
   0   8  -3    0.29    0.28 
  -1   8  -3   -0.11    0.26 
   1  -8   3   -0.51    0.30 
  -2   8  -3    0.16    0.27 
   2  -8   3    0.10    0.53 
   2  -8   3    0.88    0.38 
  -3   8  -3    2.81    0.38 
   3  -8   3    2.16    0.66 
   3  -8   3    1.90    0.40 
  -4   8  -3    1.70    0.38 
   4  -8   3    1.59    0.42 
   4  -8   3    1.83    0.83 
  -5   8  -3    1.64    0.40 
   5  -8   3    1.72    0.88 
  -6   8  -3   40.53    1.23 
   6  -8   3   38.13    2.41 
   7  -8   3   17.00    1.93 
   8  -8   3    2.11    1.42 
   9  -8   3    0.52    1.45 
  10  -8   3    6.53    2.11 
 -12  -7   3   -0.29    0.78 
 -11  -7   3    4.97    0.83 
 -10  -7   3    3.40    0.71 
  -9  -7   3   15.78    1.00 
  -8  -7   3    3.45    0.60 
  -7  -7   3   21.56    0.88 
  -5  -7   3   23.92    0.84 
  -4  -7   3    4.38    0.38 
  -3  -7   3   22.35    0.68 
  -2  -7   3    4.16    0.31 
  -1  -7   3    5.16    0.32 
   0   7  -3    0.41    0.28 
  -1   7  -3    0.02    0.23 
   1  -7   3   -0.13    0.27 
  -2   7  -3    0.22    0.25 
   2  -7   3   -0.19    0.44 
   2  -7   3   -0.54    0.28 
  -3   7  -3    1.03    0.29 
   3  -7   3    1.50    0.35 
   3  -7   3    1.46    0.58 
  -4   7  -3    3.47    0.38 
   4  -7   3    2.23    0.72 
   4  -7   3    3.27    0.43 
  -5   7  -3   21.18    0.82 
   5  -7   3   23.15    1.62 
  -6   7  -3   26.15    0.94 
   6  -7   3   28.48    1.96 
  -7   7  -3   14.41    0.85 
   7  -7   3   15.62    1.87 
   8  -7   3    3.65    1.56 
   9  -7   3    5.40    1.85 
  10  -7   3   14.24    2.54 
 -12  -6   3    5.41    0.93 
 -11  -6   3    3.17    0.77 
 -10  -6   3    1.56    0.59 
  -9  -6   3    2.89    0.57 
  -8  -6   3    3.18    0.58 
  -7  -6   3   19.97    0.88 
  -6  -6   3   13.38    0.70 
  -5  -6   3    0.57    0.33 
  -4  -6   3   20.65    0.68 
  -3  -6   3  101.78    2.04 
  -2  -6   3    1.83    0.23 
  -1  -6   3   13.87    0.44 
   0   6  -3    0.13    0.22 
  -1   6  -3    1.81    0.27 
   1  -6   3    1.90    0.34 
  -2   6  -3    0.93    0.24 
   2  -6   3    0.97    0.45 
   2  -6   3    0.72    0.30 
  -3   6  -3    4.32    0.36 
   3  -6   3    4.78    0.44 
   3  -6   3    3.86    0.66 
  -4   6  -3    1.78    0.31 
   4  -6   3    1.57    0.63 
   4  -6   3    1.65    0.34 
  -5   6  -3   23.76    0.82 
   5  -6   3   24.64    0.90 
   5  -6   3   23.10    1.55 
  -6   6  -3   14.33    0.70 
   6  -6   3   16.59    1.54 
  -7   6  -3    8.20    0.64 
   7  -6   3    7.98    1.50 
  -8   6  -3    0.86    0.47 
   8  -6   3   -0.39    1.24 
   9  -6   3   19.21    2.39 
  10  -6   3    9.11    2.24 
 -12  -5   3    7.29    1.00 
 -11  -5   3    2.03    0.74 
 -10  -5   3   -0.65    0.53 
  -9  -5   3    1.81    0.60 
  -8  -5   3    5.32    0.62 
  -7  -5   3   41.07    1.20 
  -6  -5   3    8.19    0.56 
  -5  -5   3    9.40    0.53 
  -4  -5   3   43.60    1.07 
  -3  -5   3  164.51    3.12 
  -2  -5   3    0.74    0.18 
  -1  -5   3    0.09    0.15 
   0   5  -3    1.66    0.23 
  -1   5  -3    0.90    0.20 
   1  -5   3    1.24    0.28 
  -2   5  -3    3.59    0.28 
   2  -5   3    2.85    0.55 
   2  -5   3    4.22    0.39 
  -3   5  -3    1.24    0.23 
   3  -5   3    0.70    0.48 
   3  -5   3    1.30    0.31 
  -4   5  -3   -0.08    0.23 
   4  -5   3    0.23    0.28 
   4  -5   3   -0.32    0.49 
  -5   5  -3   18.90    0.70 
   5  -5   3   19.51    0.77 
   5  -5   3   17.76    1.36 
  -6   5  -3    5.20    0.46 
   6  -5   3    3.61    0.94 
  -7   5  -3    2.91    0.47 
   7  -5   3    2.25    1.08 
  -8   5  -3   12.48    0.78 
   8  -5   3   12.89    1.77 
   9  -5   3   21.15    2.28 
  10  -5   3    9.00    2.15 
  11  -5   3   -0.34    1.75 
 -12  -4   3    1.51    0.80 
 -11  -4   3    2.38    0.67 
 -10  -4   3    2.59    0.67 
  -9  -4   3    5.72    0.64 
  -8  -4   3   12.07    0.78 
  -7  -4   3   57.92    1.48 
  -6  -4   3    0.51    0.35 
  -5  -4   3    5.77    0.42 
  -4  -4   3  161.41    3.09 
  -3  -4   3   62.01    1.33 
  -2  -4   3   -0.19    0.17 
  -1  -4   3    0.57    0.15 
   0  -4   3    5.49    0.22 
   0  -4   3    6.30    0.41 
  -1   4  -3    0.47    0.16 
   1  -4   3    0.83    0.25 
  -2   4  -3    5.98    0.32 
   2  -4   3    6.65    0.65 
   2  -4   3    6.55    0.42 
  -3   4  -3    1.81    0.23 
   3  -4   3    0.78    0.43 
   3  -4   3    1.20    0.29 
  -4   4  -3    1.36    0.25 
   4  -4   3    1.11    0.57 
   4  -4   3    1.38    0.31 
  -5   4  -3   19.00    0.67 
   5  -4   3   19.91    1.31 
   5  -4   3   19.11    0.76 
  -6   4  -3    0.81    0.31 
   6  -4   3    0.97    0.36 
   6  -4   3    0.64    0.73 
  -7   4  -3    0.70    0.36 
   7  -4   3    1.86    0.99 
  -8   4  -3   33.07    1.10 
   8  -4   3   31.86    2.32 
  -9   4  -3   19.88    0.96 
   9  -4   3   18.76    2.13 
  10  -4   3    3.11    1.75 
  11  -4   3    3.10    1.99 
 -12  -3   3    0.85    0.80 
 -11  -3   3    1.85    0.74 
 -10  -3   3    3.85    0.71 
  -9  -3   3    3.65    0.63 
  -8  -3   3   30.26    1.13 
  -7  -3   3   23.12    0.93 
  -6  -3   3    3.52    0.40 
  -5  -3   3   15.97    0.62 
  -4  -3   3  191.25    3.62 
  -3  -3   3    1.04    0.22 
  -2  -3   3   19.63    0.54 
  -1  -3   3   19.84    0.49 
   0  -3   3    3.09    0.32 
   0  -3   3    3.34    0.19 
  -1   3  -3    4.73    0.23 
   1  -3   3    4.69    0.35 
  -2   3  -3   16.31    0.42 
   2  -3   3   16.14    0.61 
   2  -3   3   15.35    0.79 
  -3   3  -3   17.80    0.50 
   3  -3   3   17.11    0.65 
   3  -3   3   17.30    0.93 
  -4   3  -3    0.99    0.22 
   4  -3   3    1.40    0.30 
   4  -3   3    1.01    0.55 
  -5   3  -3    0.54    0.25 
   5  -3   3    0.07    0.28 
   5  -3   3   -0.02    0.54 
  -6   3  -3    4.69    0.42 
   6  -3   3    3.13    0.85 
   6  -3   3    5.17    0.51 
  -7   3  -3   19.89    0.79 
   7  -3   3   17.12    1.65 
  -8   3  -3   30.40    1.07 
   8  -3   3   33.39    2.43 
  -9   3  -3   15.18    0.93 
   9  -3   3   12.89    1.84 
  10  -3   3    0.73    1.66 
  11  -3   3    2.58    2.03 
 -12  -2   3    0.21    0.80 
 -11  -2   3    0.29    0.70 
 -10  -2   3    0.49    0.64 
  -9  -2   3    0.37    0.55 
  -8  -2   3   30.11    1.13 
  -7  -2   3   -0.67    0.38 
  -6  -2   3    3.69    0.43 
  -5  -2   3   75.43    1.67 
  -4  -2   3   17.97    0.62 
  -3  -2   3    7.96    0.38 
  -2  -2   3   50.93    1.05 
  -1  -2   3  133.85    2.45 
   0  -2   3    7.54    0.40 
   0  -2   3    7.16    0.23 
  -1   2  -3   26.36    0.52 
   1  -2   3   25.51    0.51 
   1  -2   3   25.05    0.77 
  -2   2  -3    4.42    0.20 
   2  -2   3    3.84    0.44 
   2  -2   3    4.72    0.36 
  -3   2  -3    1.11    0.17 
   3  -2   3    0.82    0.38 
   3  -2   3    1.48    0.27 
  -4   2  -3   21.52    0.61 
   4  -2   3   23.21    0.80 
   4  -2   3   21.12    1.19 
  -5   2  -3    1.94    0.29 
   5  -2   3    1.72    0.36 
   5  -2   3    1.29    0.59 
  -6   2  -3    1.84    0.33 
   6  -2   3    1.08    0.70 
   6  -2   3    1.37    0.38 
  -7   2  -3    9.21    0.60 
   7  -2   3   10.85    0.76 
   7  -2   3   12.20    1.46 
  -8   2  -3    8.25    0.62 
   8  -2   3    7.14    1.46 
  -9   2  -3    1.90    0.50 
   9  -2   3    2.25    1.40 
 -10   2  -3    4.60    0.62 
  10  -2   3    3.48    1.69 
  11  -2   3    8.43    2.01 
  12  -2   3    3.19    2.13 
 -12  -1   3    3.37    0.89 
 -11  -1   3   -0.41    0.67 
 -10  -1   3   -0.22    0.61 
   9   1  -3    0.59    1.54 
  -9  -1   3    4.76    0.71 
   8   1  -3    2.07    1.48 
  -8  -1   3    4.15    0.56 
   7   1  -3    3.29    1.45 
  -7  -1   3    2.74    0.45 
   6   1  -3   13.73    1.61 
  -6  -1   3   12.88    0.63 
   5   1  -3   99.22    3.65 
  -5  -1   3  108.92    2.19 
   4   1  -3    2.75    0.86 
  -4  -1   3    4.91    0.37 
  -3  -1   3   14.49    0.50 
  -2  -1   3    8.46    0.37 
  -1  -1   3  373.33    6.55 
  -1  -1   3  365.55    8.02 
   0  -1   3   23.13    0.66 
   0  -1   3   23.76    0.47 
   1  -1   3   32.95    0.90 
  -2   1  -3   68.10    1.25 
   2  -1   3   67.97    1.87 
   2  -1   3   67.83    1.66 
  -3   1  -3   21.21    0.50 
   3  -1   3   20.47    0.71 
   3  -1   3   20.01    0.94 
  -4   1  -3    0.14    0.18 
   4  -1   3    0.38    0.28 
   4  -1   3    0.35    0.46 
  -5   1  -3    5.16    0.34 
   5  -1   3    5.20    0.81 
   5  -1   3    4.60    0.48 
  -6   1  -3    9.06    0.53 
   6  -1   3   10.10    0.70 
   6  -1   3   10.16    1.10 
  -7   1  -3    8.16    0.54 
   7  -1   3    6.53    1.11 
   7  -1   3    9.39    0.76 
  -8   1  -3    0.34    0.36 
   8  -1   3   -1.09    1.04 
  -9   1  -3    0.27    0.46 
   9  -1   3   -1.07    1.10 
 -10   1  -3    9.01    0.76 
  10  -1   3   12.71    2.12 
  11  -1   3   11.42    2.13 
  12  -1   3   -1.09    1.97 
 -12   0   3    0.31    0.68 
 -11   0   3    0.51    0.67 
  10   0  -3   -1.96    1.75 
 -10   0   3    0.27    0.56 
   9   0  -3    9.69    2.02 
  -9   0   3   16.69    1.05 
   8   0  -3   27.65    2.73 
  -8   0   3   25.32    1.05 
   7   0  -3    1.42    1.20 
  -7   0   3   -0.52    0.41 
   6   0  -3    5.16    1.24 
  -6   0   3    3.37    0.42 
   5   0  -3   38.12    2.22 
  -5   0   3   38.68    1.06 
   4   0  -3    4.91    0.99 
  -4   0   3    3.73    0.35 
   3   0  -3   13.18    1.17 
  -3   0   3   13.26    0.48 
  -2   0   3   17.64    0.52 
  -2   0   3   17.20    0.51 
  -1   0   3   58.03    1.14 
  -1   0   3   56.51    1.35 
   0   0   3    0.04    0.08 
   0   0   3    0.27    0.14 
  -1   0  -3   96.38    1.73 
   1   0   3   94.83    2.23 
   1   0   3   99.20    1.73 
  -2   0  -3   69.79    1.31 
   2   0   3   72.66    1.90 
   2   0   3   71.53    1.75 
  -3   0  -3   23.80    0.55 
   3   0   3   25.04    0.99 
   3   0   3   24.27    0.82 
  -4   0  -3    0.67    0.18 
   4   0   3    0.79    0.32 
   4   0   3    1.20    0.49 
  -5   0  -3    2.46    0.28 
   5   0   3    1.52    0.58 
   5   0   3    1.47    0.39 
  -6   0  -3    4.65    0.36 
   6   0   3    5.44    0.60 
   6   0   3    4.34    0.90 
  -7   0  -3    2.10    0.36 
   7   0   3    2.67    0.55 
   7   0   3    2.36    0.97 
  -8   0  -3    0.31    0.37 
   8   0   3   -1.12    1.01 
   8   0   3    0.78    0.56 
  -9   0  -3    1.09    0.47 
   9   0   3    3.61    1.42 
 -10   0  -3   20.89    1.07 
  10   0   3   20.15    2.35 
 -11   0  -3   17.24    1.12 
  11   0   3   14.89    2.34 
  12   0   3    1.52    1.96 
  11  -1  -3   -0.09    1.88 
 -11   1   3    0.85    0.72 
  10  -1  -3    3.38    1.98 
 -10   1   3    1.39    0.69 
   9  -1  -3    0.00    1.48 
  -9   1   3    0.24    0.58 
   8  -1  -3    2.20    1.65 
  -8   1   3    2.03    0.58 
   7  -1  -3   10.13    1.69 
  -7   1   3   11.97    0.81 
   6  -1  -3    1.94    1.16 
  -6   1   3    0.72    0.35 
   5  -1  -3   22.46    1.83 
  -5   1   3   23.85    0.65 
  -5   1   3   22.94    0.79 
   4  -1  -3    5.91    1.03 
  -4   1   3    6.95    0.45 
  -4   1   3    6.62    0.30 
   3  -1  -3   13.88    1.21 
  -3   1   3   13.21    0.53 
  -3   1   3   12.84    0.39 
   2  -1  -3   21.67    1.26 
  -2   1   3   21.80    0.63 
  -2   1   3   23.20    0.60 
   1  -1  -3    8.15    0.77 
  -1   1   3    7.17    0.36 
  -1   1   3    8.42    0.34 
   0   1   3    7.54    0.33 
   0   1   3    7.92    0.27 
   1   1   3  158.39    2.82 
   1   1   3  153.89    3.51 
  -2  -1  -3   14.42    0.35 
   2   1   3   15.38    0.60 
   2   1   3   14.27    0.60 
  -3  -1  -3    4.43    0.23 
   3   1   3    4.49    0.42 
   3   1   3    4.22    0.46 
  -4  -1  -3   24.99    0.64 
   4   1   3   25.75    1.16 
   4   1   3   26.82    0.96 
  -5  -1  -3    7.08    0.40 
   5   1   3    6.68    0.60 
   5   1   3    6.75    0.80 
  -6  -1  -3    0.57    0.25 
   6   1   3    0.46    0.40 
   6   1   3   -0.22    0.61 
  -7  -1  -3    0.53    0.30 
   7   1   3    1.03    0.79 
   7   1   3    0.21    0.48 
  -8  -1  -3    1.71    0.40 
   8   1   3    1.70    1.13 
   8   1   3    1.20    0.64 
  -9  -1  -3   15.32    0.81 
   9   1   3   13.50    1.91 
 -10  -1  -3   20.30    1.01 
  10   1   3   19.14    2.29 
 -11  -1  -3    8.47    0.81 
  11   1   3    9.96    1.98 
  12   1   3    1.27    2.01 
  11  -2  -3    2.42    2.02 
 -11   2   3   -0.17    0.73 
  10  -2  -3    2.32    2.01 
 -10   2   3    1.66    0.70 
   9  -2  -3    0.38    1.45 
  -9   2   3    0.81    0.61 
   8  -2  -3    2.08    1.41 
  -8   2   3    0.91    0.55 
   7  -2  -3   10.06    1.67 
  -7   2   3   10.94    0.73 
   6  -2  -3   17.44    1.83 
  -6   2   3   18.17    0.84 
   5  -2  -3    1.63    0.97 
  -5   2   3    0.93    0.36 
   4  -2  -3   72.16    2.69 
  -4   2   3   73.06    1.62 
   3  -2  -3   86.19    2.75 
  -3   2   3   78.03    1.70 
   2  -2  -3   54.25    1.87 
  -2   2   3   55.99    1.25 
  -2   2   3   52.66    1.19 
   1  -2  -3   29.85    1.21 
  -1   2   3   30.48    0.79 
  -1   2   3   29.66    0.73 
   0  -2  -3  213.87    5.35 
   0   2   3  227.69    4.08 
   0   2   3  233.01    4.96 
   1   2   3  103.64    1.96 
  -2  -2  -3    2.82    0.18 
   2   2   3    3.08    0.29 
   2   2   3    2.18    0.35 
  -3  -2  -3   12.42    0.37 
   3   2   3   12.86    0.69 
   3   2   3   12.95    0.67 
  -4  -2  -3   24.26    0.62 
   4   2   3   23.76    0.97 
   4   2   3   24.10    1.13 
  -5  -2  -3    6.17    0.39 
   5   2   3    6.89    0.66 
   5   2   3    6.74    0.85 
  -6  -2  -3    0.62    0.27 
   6   2   3    0.19    0.44 
   6   2   3    0.57    0.72 
  -7  -2  -3    0.80    0.31 
   7   2   3    0.19    0.50 
   7   2   3   -0.26    0.73 
  -8  -2  -3    0.02    0.36 
   8   2   3   -0.63    0.57 
   8   2   3    0.89    1.03 
  -9  -2  -3    8.89    0.66 
   9   2   3    8.11    1.62 
 -10  -2  -3    2.92    0.54 
  10   2   3    0.57    1.44 
 -11  -2  -3    0.61    0.54 
  11   2   3    3.56    1.77 
 -12  -2  -3    0.98    0.67 
  12   2   3    1.39    1.86 
  11  -3  -3   -2.24    1.91 
 -11   3   3    0.03    0.74 
  10  -3  -3   -1.20    1.81 
 -10   3   3    1.80    0.72 
   9  -3  -3    0.13    1.57 
  -9   3   3    1.04    0.64 
   8  -3  -3    0.13    1.48 
  -8   3   3    0.81    0.49 
   7  -3  -3    7.17    1.54 
  -7   3   3    9.40    0.76 
   6  -3  -3   11.57    1.58 
  -6   3   3   10.21    0.68 
   5  -3  -3    5.41    1.14 
  -5   3   3    3.56    0.43 
   4  -3  -3   75.27    2.74 
  -4   3   3   75.47    1.70 
   3  -3  -3   72.76    2.48 
  -3   3   3   68.56    1.55 
   2  -3  -3   14.49    0.99 
  -2   3   3   13.62    0.54 
  -2   3   3   14.24    0.44 
   1  -3  -3    0.35    0.37 
  -1   3   3    0.43    0.19 
  -1   3   3    0.30    0.19 
   0  -3  -3  144.81    3.45 
   0   3   3  134.85    2.65 
   0   3   3  143.50    3.25 
   1   3   3  122.05    2.36 
   1   3   3  127.31    2.97 
   2   3   3   24.48    0.93 
   2   3   3   25.01    0.64 
   2   3   3   24.66    0.79 
  -3  -3  -3    0.48    0.16 
   3   3   3    1.04    0.39 
   3   3   3    0.89    0.35 
  -4  -3  -3    0.88    0.19 
   4   3   3    0.49    0.40 
   4   3   3    0.97    0.48 
  -5  -3  -3    2.49    0.29 
   5   3   3    2.76    0.56 
   5   3   3    2.60    0.66 
  -6  -3  -3    2.59    0.33 
   6   3   3    2.14    0.58 
   6   3   3    2.76    0.81 
  -7  -3  -3    1.74    0.32 
   7   3   3    0.90    0.59 
   7   3   3    1.79    0.91 
  -8  -3  -3    0.22    0.36 
   8   3   3   -0.10    0.63 
   8   3   3    0.38    0.91 
  -9  -3  -3    1.23    0.45 
   9   3   3    0.30    1.24 
 -10  -3  -3    0.76    0.48 
  10   3   3   -3.83    1.23 
 -11  -3  -3    1.40    0.58 
  11   3   3    0.81    1.46 
 -12  -3  -3    5.33    0.77 
  12   3   3    6.64    2.16 
  13   3   3    5.33    2.38 
  11  -4  -3    1.37    2.06 
 -11   4   3    1.00    0.82 
  10  -4  -3   -0.63    1.75 
 -10   4   3    3.19    0.79 
   9  -4  -3    0.41    1.60 
  -9   4   3    0.27    0.62 
   8  -4  -3    0.39    1.37 
  -8   4   3    1.97    0.62 
   7  -4  -3    1.71    1.41 
  -7   4   3    0.95    0.51 
   6  -4  -3   -1.43    1.09 
  -6   4   3    0.33    0.38 
   5  -4  -3   23.29    1.85 
  -5   4   3   23.61    0.87 
   4  -4  -3   32.11    1.72 
  -4   4   3   30.25    0.94 
   3  -4  -3   23.83    1.36 
  -3   4   3   26.39    0.80 
   2  -4  -3   13.87    1.01 
  -2   4   3   12.51    0.52 
   1  -4  -3    6.21    0.59 
  -1   4   3    6.29    0.37 
  -1   4   3    6.22    0.45 
   0  -4  -3   58.64    1.59 
   0   4   3   56.78    1.56 
   0   4   3   56.46    1.24 
  -1  -4  -3   80.02    1.90 
   1   4   3   77.44    1.62 
   1   4   3   80.42    2.10 
   2   4   3   24.43    0.97 
   2   4   3   25.27    0.69 
  -3  -4  -3    4.17    0.27 
   3   4   3    4.54    0.56 
  -4  -4  -3   44.39    0.99 
   4   4   3   45.52    1.65 
   4   4   3   44.17    1.54 
  -5  -4  -3    1.90    0.29 
   5   4   3    1.37    0.49 
   5   4   3    1.38    0.68 
  -6  -4  -3    0.79    0.26 
   6   4   3    1.02    0.76 
   6   4   3    0.55    0.53 
  -7  -4  -3    0.01    0.31 
   7   4   3    2.11    0.92 
   7   4   3    0.14    0.57 
  -8  -4  -3    4.60    0.51 
   8   4   3    6.22    0.97 
   8   4   3    2.89    1.17 
  -9  -4  -3    0.92    0.44 
   9   4   3   -0.59    1.13 
 -10  -4  -3   -0.59    0.48 
  10   4   3    2.23    1.52 
 -11  -4  -3    3.92    0.66 
  11   4   3    1.09    1.46 
 -12  -4  -3    6.30    0.81 
  12   4   3    2.43    1.74 
 -13  -4  -3    6.24    0.87 
  10  -5  -3    2.20    1.93 
 -10   5   3    0.91    0.70 
   9  -5  -3    5.23    1.95 
  -9   5   3    1.30    0.65 
   8  -5  -3    1.83    1.63 
  -8   5   3    2.52    0.63 
   7  -5  -3    2.21    1.46 
  -7   5   3    2.26    0.58 
   6  -5  -3    1.24    1.12 
  -6   5   3    1.82    0.51 
   5  -5  -3   22.53    1.87 
  -5   5   3   21.41    0.91 
   4  -5  -3    2.98    0.82 
  -4   5   3    3.67    0.42 
   3  -5  -3    1.12    0.60 
  -3   5   3    0.42    0.31 
   2  -5  -3    0.72    0.55 
  -2   5   3    0.37    0.28 
   1  -5  -3   31.59    1.24 
  -1   5   3   31.41    0.87 
   0  -5  -3   53.74    1.52 
   0   5   3   50.15    1.19 
   0   5   3   52.37    1.55 
  -1  -5  -3   40.74    1.08 
   1   5   3   39.72    0.98 
   1   5   3   40.18    1.35 
   2   5   3    6.55    0.62 
   2   5   3    6.32    0.39 
  -3  -5  -3   90.01    1.71 
   3   5   3   84.61    2.47 
  -4  -5  -3   52.75    1.16 
   4   5   3   53.07    1.84 
  -5  -5  -3    0.43    0.23 
   5   5   3   -0.08    0.50 
  -6  -5  -3    5.56    0.40 
   6   5   3    6.57    0.82 
   6   5   3    6.63    1.00 
  -7  -5  -3    0.59    0.31 
   7   5   3    1.10    0.93 
   7   5   3    0.30    0.67 
  -8  -5  -3   -0.53    0.37 
   8   5   3    0.26    1.09 
  -9  -5  -3    0.02    0.37 
   9   5   3   -0.59    1.20 
 -10  -5  -3    0.42    0.48 
  10   5   3    0.35    1.35 
 -11  -5  -3    3.72    0.68 
 -12  -5  -3    6.41    0.83 
 -13  -5  -3    4.70    0.86 
  10  -6  -3    1.95    2.17 
 -10   6   3    2.67    0.83 
   9  -6  -3   -0.74    1.54 
  -9   6   3    1.80    0.71 
   8  -6  -3    1.89    1.68 
  -8   6   3    2.74    0.64 
   7  -6  -3   -1.77    1.18 
  -7   6   3   -0.26    0.51 
   6  -6  -3    0.53    1.19 
  -6   6   3    0.76    0.49 
   5  -6  -3    3.01    1.13 
  -5   6   3    2.04    0.48 
   4  -6  -3    3.25    0.95 
  -4   6   3    3.61    0.49 
   3  -6  -3   26.79    0.67 
   3  -6  -3   25.75    1.53 
  -3   6   3   27.09    0.92 
   2  -6  -3   71.90    2.34 
  -2   6   3   69.83    1.62 
   1  -6  -3  226.84    5.69 
  -1   6   3  228.15    4.34 
   0  -6  -3  162.28    4.04 
   0   6   3  161.97    3.16 
  -1  -6  -3   41.69    1.18 
   1   6   3   42.08    1.47 
   1   6   3   41.71    1.07 
   2   6   3   46.27    1.15 
   2   6   3   44.45    1.61 
  -3  -6  -3  150.56    2.82 
   3   6   3  148.81    3.00 
   3   6   3  150.18    3.94 
  -4  -6  -3   13.07    0.51 
   4   6   3   12.27    0.95 
  -5  -6  -3    3.34    0.31 
   5   6   3    2.45    0.64 
  -6  -6  -3   10.76    0.58 
   6   6   3   10.07    1.03 
  -7  -6  -3    1.31    0.35 
  -8  -6  -3    0.51    0.42 
  -9  -6  -3    0.47    0.45 
 -10  -6  -3    0.76    0.53 
 -11  -6  -3    1.19    0.59 
 -12  -6  -3    4.83    0.79 
 -13  -6  -3    1.37    0.75 
   9  -7  -3   -1.80    1.79 
  -9   7   3    0.52    0.69 
   8  -7  -3    0.66    1.49 
  -8   7   3    0.94    0.65 
   7  -7  -3    3.71    1.46 
  -7   7   3    3.18    0.67 
   6  -7  -3    1.37    1.27 
  -6   7   3    0.31    0.50 
   5  -7  -3    5.09    1.24 
  -5   7   3    6.53    0.68 
   4  -7  -3    1.68    0.89 
  -4   7   3    0.67    0.42 
   3  -7  -3    4.08    0.30 
   3  -7  -3    6.04    0.95 
  -3   7   3    4.14    0.49 
   2  -7  -3   26.66    1.37 
  -2   7   3   27.27    0.92 
   1  -7  -3   38.30    1.47 
  -1   7   3   38.10    1.07 
   0  -7  -3   60.92    1.81 
   0   7   3   60.18    1.44 
  -1  -7  -3   95.06    2.44 
   1   7   3   94.31    2.04 
   2   7   3  115.39    2.41 
   3   7   3  110.09    2.37 
  -4  -7  -3    7.81    0.44 
   4   7   3    6.20    0.85 
  -5  -7  -3    1.02    0.29 
  -6  -7  -3    4.12    0.42 
  -7  -7  -3    0.56    0.34 
  -8  -7  -3    1.38    0.48 
  -9  -7  -3    0.02    0.46 
 -10  -7  -3    0.89    0.57 
 -11  -7  -3    1.69    0.63 
 -12  -7  -3    2.03    0.74 
 -13  -7  -3    1.98    0.77 
   9  -8  -3   -1.95    1.92 
  -9   8   3    1.82    0.79 
   8  -8  -3    1.48    1.73 
  -8   8   3    0.24    0.65 
   7  -8  -3    0.39    1.32 
  -7   8   3    1.88    0.59 
   6  -8  -3    0.30    1.26 
  -6   8   3    0.89    0.55 
   5  -8  -3    3.45    1.27 
  -5   8   3    5.10    0.65 
   4  -8  -3    1.10    0.95 
  -4   8   3    0.98    0.41 
   3  -8  -3   15.08    1.32 
  -3   8   3   15.91    0.83 
   2  -8  -3   16.16    1.18 
  -2   8   3   18.03    0.77 
   1  -8  -3   24.92    1.20 
  -1   8   3   25.65    0.91 
   0  -8  -3    6.01    0.58 
   0   8   3    5.98    0.51 
  -1  -8  -3   44.48    1.36 
   1   8   3   43.19    1.20 
   2   8   3   88.75    1.99 
   3   8   3   19.43    0.81 
  -4  -8  -3    0.03    0.25 
  -5  -8  -3   15.13    0.60 
  -6  -8  -3   10.53    0.62 
  -7  -8  -3    5.95    0.55 
  -8  -8  -3   -0.71    0.43 
  -9  -8  -3   -0.53    0.43 
 -10  -8  -3   -0.29    0.54 
 -11  -8  -3   -0.28    0.60 
 -12  -8  -3    1.06    0.70 
 -13  -8  -3    3.37    0.86 
   9  -9  -3   -0.94    1.79 
  -9   9   3    1.57    0.83 
   8  -9  -3    0.85    1.66 
  -8   9   3    0.03    0.69 
   7  -9  -3   -1.98    1.22 
  -7   9   3    0.22    0.65 
   6  -9  -3    2.29    1.41 
  -6   9   3    2.28    0.65 
   5  -9  -3    3.29    1.29 
  -5   9   3    4.36    0.67 
   4  -9  -3    2.13    1.05 
  -4   9   3    1.83    0.54 
   3  -9  -3   25.76    1.68 
  -3   9   3   24.52    1.05 
   2  -9  -3    1.35    0.68 
  -2   9   3    1.52    0.45 
   1  -9  -3    2.27    0.59 
  -1   9   3    2.52    0.41 
   0  -9  -3   39.88    1.47 
   0   9   3   40.05    1.20 
  -1  -9  -3   13.79    0.76 
   1   9   3   15.01    0.74 
   2   9   3   61.20    1.55 
   3   9   3    1.03    0.36 
  -4  -9  -3   18.14    0.66 
  -5  -9  -3   55.01    1.33 
  -6  -9  -3   30.72    0.98 
  -7  -9  -3    7.28    0.59 
  -8  -9  -3    1.39    0.47 
  -9  -9  -3    0.28    0.47 
 -10  -9  -3    0.92    0.60 
 -11  -9  -3    0.60    0.67 
 -12  -9  -3    0.56    0.73 
   8 -10  -3    2.24    1.96 
  -8  10   3    0.88    0.76 
   7 -10  -3   -1.28    1.59 
  -7  10   3    0.80    0.70 
   6 -10  -3    0.54    1.40 
  -6  10   3    1.29    0.64 
   5 -10  -3   -0.71    1.10 
  -5  10   3    0.27    0.57 
   4 -10  -3   27.48    2.07 
  -4  10   3   30.04    1.25 
   3 -10  -3    2.45    0.95 
  -3  10   3    3.23    0.57 
   2 -10  -3   14.28    1.24 
  -2  10   3   13.40    0.84 
   1 -10  -3    1.80    0.62 
  -1  10   3    1.69    0.43 
   0 -10  -3   36.79    1.48 
   0  10   3   39.56    1.20 
  -1 -10  -3    9.57    0.73 
   1  10   3   10.75    0.73 
  -2 -10  -3   19.58    0.87 
   2  10   3   19.66    0.89 
   3  10   3    0.42    0.37 
  -4 -10  -3   50.88    1.25 
  -5 -10  -3   48.14    1.24 
  -6 -10  -3   28.76    0.99 
  -7 -10  -3    0.10    0.39 
  -8 -10  -3    5.29    0.59 
  -9 -10  -3    1.07    0.52 
 -10 -10  -3    0.46    0.62 
 -11 -10  -3    0.29    0.57 
 -12 -10  -3   -0.03    0.74 
   7 -11  -3   -0.48    1.63 
  -7  11   3    0.83    0.74 
   6 -11  -3    0.14    1.46 
  -6  11   3    2.59    0.74 
   5 -11  -3    0.83    1.22 
  -5  11   3    1.57    0.65 
   4 -11  -3   15.28    1.68 
  -4  11   3   19.29    1.04 
   3 -11  -3    1.27    0.95 
  -3  11   3   -0.65    0.50 
   2 -11  -3    5.50    1.01 
  -2  11   3    6.70    0.67 
   1 -11  -3    7.53    0.94 
  -1  11   3    8.23    0.72 
   0 -11  -3   22.49    1.23 
   0  11   3   20.05    0.97 
  -1 -11  -3   32.41    1.31 
   1  11   3   31.12    1.12 
  -2 -11  -3    7.79    0.64 
   2  11   3    7.78    0.70 
   3  11   3    6.03    0.62 
  -4 -11  -3   42.47    1.14 
  -5 -11  -3   36.78    1.11 
  -6 -11  -3    0.05    0.41 
  -7 -11  -3    2.37    0.53 
  -8 -11  -3   26.26    1.08 
  -9 -11  -3    4.71    0.70 
 -10 -11  -3    1.54    0.68 
 -11 -11  -3    0.93    0.76 
 -12 -11  -3    1.00    0.80 
   7 -12  -3    1.86    1.82 
  -7  12   3    1.91    0.83 
   6 -12  -3    1.79    1.65 
  -6  12   3    2.83    0.77 
   5 -12  -3    0.51    1.32 
  -5  12   3    0.65    0.69 
   4 -12  -3    1.21    1.19 
  -4  12   3    0.60    0.59 
   3 -12  -3    4.40    1.14 
  -3  12   3    3.85    0.65 
   2 -12  -3    2.69    0.96 
  -2  12   3    4.54    0.69 
   1 -12  -3    7.99    1.00 
  -1  12   3    5.99    0.66 
   0 -12  -3   36.73    1.66 
   0  12   3   36.71    1.28 
  -1 -12  -3    9.62    0.86 
   1  12   3    8.04    0.72 
   2  12   3    0.32    0.48 
   3  12   3   26.88    1.12 
  -4 -12  -3   71.79    1.67 
  -5 -12  -3    0.73    0.42 
  -6 -12  -3   11.76    0.73 
  -7 -12  -3   13.20    0.84 
  -8 -12  -3   32.02    1.27 
  -9 -12  -3    3.16    0.63 
 -10 -12  -3    0.28    0.64 
 -11 -12  -3   -0.27    0.76 
 -12 -12  -3    0.16    0.83 
   6 -13  -3    0.68    1.67 
  -6  13   3    2.44    0.83 
   5 -13  -3    1.32    1.44 
  -5  13   3    2.29    0.78 
   4 -13  -3    6.49    1.48 
  -4  13   3    5.34    0.84 
   3 -13  -3    1.29    1.06 
  -3  13   3   -0.58    0.62 
   2 -13  -3    2.78    0.99 
  -2  13   3    3.29    0.69 
   1 -13  -3   29.68    1.76 
  -1  13   3   31.03    1.32 
   0  13   3   26.07    1.23 
   1  13   3    8.50    0.81 
   2  13   3    9.30    0.84 
   3  13   3   29.86    1.24 
  -4 -13  -3   50.03    1.36 
  -5 -13  -3    1.07    0.47 
  -6 -13  -3    9.34    0.75 
  -7 -13  -3   28.26    1.16 
  -8 -13  -3   14.76    0.94 
  -9 -13  -3    3.43    0.67 
 -10 -13  -3    2.09    0.78 
 -11 -13  -3    0.93    0.80 
   5 -14  -3    6.01    1.82 
  -5  14   3    4.52    0.92 
   4 -14  -3   -0.22    1.26 
  -4  14   3   -0.20    0.72 
   3 -14  -3   -0.07    1.21 
  -3  14   3    0.69    0.71 
  -2  14   3   -0.37    0.60 
  -1  14   3    4.65    0.75 
   0  14   3    0.97    0.61 
   1  14   3    4.42    0.67 
   2  14   3   45.68    1.58 
   3  14   3   80.04    2.27 
  -4 -14  -3   19.79    0.86 
  -5 -14  -3    2.98    0.51 
  -6 -14  -3    4.73    0.66 
  -7 -14  -3   23.98    1.08 
  -8 -14  -3    6.26    0.78 
  -9 -14  -3    0.38    0.70 
 -10 -14  -3    5.97    0.90 
 -11 -14  -3    3.52    0.90 
  -4  15   3    0.82    0.81 
  -3  15   3    1.98    0.80 
  -2  15   3    0.91    0.71 
  -1  15   3    1.41    0.66 
   0  15   3    6.87    0.86 
   1  15   3    7.50    0.89 
   2  15   3   20.92    1.27 
   3  15   3   28.75    1.43 
  -4 -15  -3    0.35    0.44 
  -5 -15  -3    1.00    0.53 
  -6 -15  -3    8.76    0.74 
  -7 -15  -3   24.64    1.22 
  -8 -15  -3    4.13    0.71 
  -9 -15  -3    5.31    0.85 
 -10 -15  -3    4.48    0.92 
  -3  16   3    0.29    0.77 
  -2  16   3    0.22    0.79 
  -1  16   3    0.39    0.74 
   0  16   3    4.37    0.80 
   1  16   3   10.51    1.03 
   2  16   3    7.42    0.97 
  -3 -16  -3    5.51    0.64 
  -4 -16  -3    3.34    0.56 
  -5 -16  -3   14.41    0.91 
  -6 -16  -3   19.47    1.04 
  -7 -16  -3   10.65    0.87 
  -8 -16  -3   -0.24    0.59 
  -9 -16  -3    9.52    0.95 
 -10 -16  -3   11.24    1.14 
  -2  17   3   -0.35    0.81 
  -1  17   3    3.13    0.87 
   0  17   3    1.19    0.68 
   1  17   3   11.49    1.13 
   2  17   3    4.91    0.95 
  -3 -17  -3    0.78    0.56 
  -6 -17  -3   19.15    1.19 
  -7 -17  -3    0.94    0.63 
  -8 -17  -3   14.89    1.16 
  -9 -17  -3    7.26    0.92 
   0  18   3    2.62    0.88 
   1  18   3    4.19    0.88 
   2  18   3    3.53    0.93 
  -3 -18  -3    1.77    0.58 
  -6 -18  -3    1.70    0.65 
  -7 -18  -3    0.41    0.65 
  -8 -18  -3   18.61    1.26 
  -2 -19  -3    0.37    0.61 
  -3 -19  -3    2.87    0.71 
  -4 -19  -3    2.89    0.74 
  -5 -19  -3    2.87    0.78 
  -6 -19  -3    1.20    0.67 
  -3 -19   4    1.96    1.15 
  -3 -19   4    2.11    0.75 
  -2 -19   4    7.89    1.30 
  -6 -18   4   11.31    1.09 
  -5 -18   4   14.98    1.11 
  -4 -18   4   -0.61    0.60 
  -3 -18   4    2.97    0.69 
  -2 -18   4    9.18    1.31 
  -1 -18   4    6.05    1.14 
  -8 -17   4    1.09    0.86 
  -7 -17   4    9.61    0.94 
  -6 -17   4    3.62    0.83 
  -5 -17   4    3.43    0.76 
  -4 -17   4    4.82    0.75 
  -3 -17   4   20.91    1.14 
  -2 -17   4   10.21    1.26 
  -1 -17   4    1.69    0.59 
  -1 -17   4    2.62    0.92 
   0 -17   4   -0.10    0.53 
   0 -17   4   -0.72    0.79 
   1 -17   4    2.49    1.15 
   2 -17   4    3.67    1.31 
  -9 -16   4    0.21    0.77 
  -8 -16   4    1.82    0.85 
  -7 -16   4    8.69    0.94 
  -6 -16   4    2.53    0.74 
  -5 -16   4    1.57    0.66 
  -4 -16   4    9.32    0.82 
  -3 -16   4   15.59    1.01 
  -2 -16   4    1.80    0.57 
  -1 -16   4    4.43    0.62 
  -1 -16   4    5.67    0.98 
   0 -16   4    7.09    1.20 
   0 -16   4    7.73    1.03 
   1 -16   4   15.72    1.68 
   1 -16   4   17.19    0.95 
   2 -16   4    2.08    1.13 
   3 -16   4    2.73    1.28 
   4 -16   4    2.68    1.51 
  -9 -15   4    0.14    0.73 
  -8 -15   4   12.97    1.07 
  -7 -15   4    4.60    0.81 
  -6 -15   4   -0.36    0.60 
  -5 -15   4    9.32    0.83 
  -4 -15   4   21.42    1.00 
  -3 -15   4   14.71    0.94 
  -2 -15   4    0.45    0.48 
  -1 -15   4   17.95    1.36 
   0 -15   4   19.11    1.31 
   0 -15   4   18.24    0.87 
   0 -15   4   20.41    1.63 
  -1  15  -4   17.08    1.09 
   1 -15   4   19.42    1.31 
   1 -15   4   16.43    1.59 
   2 -15   4    3.41    1.11 
   3 -15   4    2.58    1.23 
   4 -15   4    0.33    1.26 
   5 -15   4    0.07    1.41 
 -10 -14   4    1.13    0.90 
  -9 -14   4   -0.77    0.77 
  -8 -14   4    4.20    0.82 
  -7 -14   4    0.17    0.65 
  -6 -14   4    0.13    0.58 
  -5 -14   4   19.41    0.98 
  -4 -14   4   30.62    1.18 
  -3 -14   4   17.37    0.92 
  -2 -14   4    0.24    0.43 
  -1 -14   4   22.98    0.91 
   0 -14   4   23.88    1.37 
   0 -14   4   24.12    0.90 
  -1  14  -4    9.29    0.81 
   1 -14   4    8.90    1.20 
   1 -14   4    9.95    1.00 
  -2  14  -4   -0.72    0.48 
   2 -14   4    0.01    0.84 
   3 -14   4    3.74    1.12 
   4 -14   4    4.22    1.34 
   5 -14   4   -1.05    1.20 
   6 -14   4   -0.20    1.38 
 -10 -13   4    2.73    0.87 
  -9 -13   4   -0.40    0.73 
  -8 -13   4    1.03    0.71 
  -7 -13   4    0.11    0.60 
  -6 -13   4   -0.02    0.48 
  -5 -13   4   13.11    0.82 
  -4 -13   4   47.70    1.42 
  -3 -13   4   26.39    1.01 
  -2 -13   4   27.79    0.99 
  -1 -13   4    1.11    0.39 
   0 -13   4   95.81    2.06 
   0 -13   4   93.94    2.83 
  -1  13  -4    1.66    0.53 
   1 -13   4    0.71    0.62 
   1 -13   4    0.70    0.79 
  -2  13  -4    5.22    0.65 
   2 -13   4    4.92    0.78 
   2 -13   4    4.63    1.03 
   3 -13   4    1.61    1.03 
   4 -13   4    7.03    1.43 
   5 -13   4   -0.07    1.25 
   6 -13   4    0.99    1.49 
   7 -13   4    2.31    1.80 
 -11 -12   4    0.97    0.90 
 -10 -12   4    0.92    0.70 
  -9 -12   4   -0.42    0.71 
  -8 -12   4   -0.25    0.55 
  -7 -12   4    2.65    0.65 
  -6 -12   4   -0.20    0.46 
  -5 -12   4    2.90    0.57 
  -4 -12   4   52.01    1.45 
  -3 -12   4    0.48    0.36 
  -2 -12   4   39.00    1.12 
  -1 -12   4   20.83    0.78 
   0 -12   4   29.01    1.36 
  -1  12  -4    1.40    0.47 
   1 -12   4    1.80    0.59 
  -2  12  -4   14.08    0.83 
   2 -12   4   15.25    1.02 
   2 -12   4   12.50    1.35 
  -3  12  -4   11.57    0.80 
   3 -12   4   15.12    1.54 
   4 -12   4    1.49    0.96 
   5 -12   4    0.06    1.13 
   6 -12   4    0.09    1.19 
   7 -12   4    1.61    1.45 
 -11 -11   4    0.66    0.83 
 -10 -11   4    3.20    0.73 
  -9 -11   4    2.84    0.75 
  -8 -11   4   -0.70    0.59 
  -7 -11   4    2.97    0.62 
  -6 -11   4   22.80    1.06 
  -5 -11   4    4.69    0.53 
  -4 -11   4   32.45    1.07 
  -3 -11   4   34.33    1.05 
  -2 -11   4   59.12    1.43 
  -1 -11   4   43.46    1.11 
   0  11  -4   10.48    0.71 
   0 -11   4   10.12    0.88 
  -1  11  -4    3.58    0.51 
   1 -11   4    2.71    0.58 
  -2  11  -4    5.30    0.57 
   2 -11   4    4.61    0.68 
   2 -11   4    3.84    0.89 
  -3  11  -4    4.57    0.56 
   3 -11   4    4.36    0.93 
   3 -11   4    3.52    0.62 
  -4  11  -4    5.70    0.59 
   4 -11   4    5.93    1.22 
   5 -11   4    0.53    1.10 
   6 -11   4    2.71    1.37 
   7 -11   4   -0.24    1.38 
   8 -11   4    0.92    1.73 
 -11 -10   4    5.00    0.94 
 -10 -10   4    5.92    0.89 
  -9 -10   4    2.41    0.63 
  -8 -10   4    0.56    0.53 
  -7 -10   4    4.29    0.58 
  -6 -10   4    1.05    0.46 
  -5 -10   4   93.90    2.11 
  -4 -10   4   37.15    1.10 
  -3 -10   4    3.67    0.42 
  -2 -10   4    9.96    0.57 
  -1 -10   4   14.07    0.57 
   0  10  -4   21.57    0.88 
   0 -10   4   21.67    1.08 
  -1  10  -4   31.78    1.02 
   1 -10   4   30.85    1.27 
  -2  10  -4   11.30    0.69 
   2 -10   4   13.02    1.21 
   2 -10   4   12.67    0.88 
  -3  10  -4   28.82    1.00 
   3 -10   4   30.97    1.81 
   3 -10   4   28.18    1.21 
  -4  10  -4    7.06    0.61 
   4 -10   4    8.78    1.26 
   5 -10   4    3.16    1.05 
   6 -10   4    2.84    1.29 
   7 -10   4    0.62    1.25 
   8 -10   4    0.89    1.61 
   9 -10   4   -0.97    1.59 
 -12  -9   4    4.16    0.87 
 -11  -9   4    9.49    1.05 
 -10  -9   4    2.36    0.75 
  -9  -9   4    0.96    0.56 
  -8  -9   4    0.14    0.49 
  -7  -9   4   -0.16    0.44 
  -6  -9   4    0.16    0.40 
  -5  -9   4    3.94    0.47 
  -4  -9   4    6.58    0.49 
  -3  -9   4   32.33    0.93 
  -2  -9   4    2.18    0.30 
  -1  -9   4    0.24    0.25 
   0   9  -4   15.79    0.72 
   0  -9   4   14.34    0.82 
  -1   9  -4   16.32    0.70 
   1  -9   4   18.52    0.91 
  -2   9  -4   13.61    0.67 
   2  -9   4   14.17    1.12 
   2  -9   4   12.88    0.83 
  -3   9  -4   26.12    0.90 
   3  -9   4   26.50    1.10 
   3  -9   4   24.90    1.51 
  -4   9  -4    2.46    0.43 
   4  -9   4    2.26    0.85 
   4  -9   4    2.29    0.51 
  -5   9  -4   42.20    1.22 
   5  -9   4   36.17    2.15 
   6  -9   4    5.92    1.39 
   7  -9   4    0.22    1.22 
   8  -9   4   -0.37    1.41 
   9  -9   4   -0.60    1.66 
 -12  -8   4    4.69    0.87 
 -11  -8   4    5.61    0.91 
 -10  -8   4    4.07    0.76 
  -9  -8   4    1.15    0.63 
  -8  -8   4    0.43    0.46 
  -7  -8   4    1.12    0.50 
  -6  -8   4    0.61    0.39 
  -5  -8   4    0.34    0.34 
  -4  -8   4    0.43    0.29 
  -3  -8   4   36.13    0.97 
  -2  -8   4    0.14    0.24 
  -1  -8   4   -0.10    0.21 
   0  -8   4  103.99    2.73 
  -1   8  -4   53.99    1.30 
   1  -8   4   52.07    1.61 
  -2   8  -4    5.13    0.42 
   2  -8   4    5.66    0.56 
   2  -8   4    5.63    0.76 
  -3   8  -4    0.07    0.29 
   3  -8   4   -0.32    0.34 
   3  -8   4    0.52    0.58 
  -4   8  -4   87.52    1.93 
   4  -8   4   87.47    2.33 
   4  -8   4   85.97    3.06 
  -5   8  -4   28.88    0.97 
   5  -8   4   26.34    1.79 
  -6   8  -4    2.05    0.45 
   6  -8   4    2.48    1.02 
   7  -8   4    0.05    1.04 
   8  -8   4    4.81    1.45 
   9  -8   4   -0.68    1.61 
  10  -8   4   -1.50    1.61 
 -12  -7   4    7.12    1.00 
 -11  -7   4    1.99    0.70 
 -10  -7   4    1.48    0.72 
  -9  -7   4    2.55    0.63 
  -8  -7   4   13.00    0.83 
  -7  -7   4    1.42    0.47 
  -6  -7   4    0.02    0.34 
  -5  -7   4   -0.04    0.33 
  -4  -7   4    0.43    0.31 
  -3  -7   4   14.37    0.59 
  -2  -7   4    0.80    0.25 
  -1  -7   4   23.88    0.65 
   0  -7   4  203.15    3.75 
   0  -7   4  207.03    4.84 
  -1   7  -4   95.00    1.98 
   1  -7   4   96.03    2.48 
  -2   7  -4    0.35    0.23 
   2  -7   4   -0.18    0.29 
  -3   7  -4    6.69    0.44 
   3  -7   4    4.90    0.75 
   3  -7   4    7.38    0.58 
  -4   7  -4   87.12    1.90 
   4  -7   4   86.03    2.99 
   4  -7   4   90.25    2.31 
  -5   7  -4   32.48    0.98 
   5  -7   4   31.37    1.16 
   5  -7   4   36.49    1.91 
  -6   7  -4    0.45    0.37 
   6  -7   4    1.84    0.91 
   7  -7   4    2.71    1.14 
   8  -7   4    7.14    1.67 
   9  -7   4    2.68    1.54 
  10  -7   4    1.60    1.83 
 -12  -6   4    4.43    0.84 
 -11  -6   4    0.63    0.64 
 -10  -6   4   10.45    0.94 
  -9  -6   4   21.42    1.06 
  -8  -6   4   12.72    0.79 
  -7  -6   4    4.07    0.54 
  -6  -6   4    5.10    0.51 
  -5  -6   4    7.63    0.54 
  -4  -6   4    0.11    0.27 
  -3  -6   4    3.11    0.34 
  -2  -6   4    3.07    0.29 
  -1  -6   4   81.47    1.61 
   0  -6   4  162.94    2.93 
   0  -6   4  155.56    3.80 
  -1   6  -4   65.85    1.42 
   1  -6   4   66.88    1.81 
  -2   6  -4   11.74    0.47 
   2  -6   4   12.02    0.64 
  -3   6  -4   17.00    0.57 
   3  -6   4   16.23    0.76 
   3  -6   4   15.21    1.05 
  -4   6  -4   62.81    1.37 
   4  -6   4   59.06    1.67 
   4  -6   4   56.65    2.23 
  -5   6  -4   10.13    0.55 
   5  -6   4    9.67    0.67 
   5  -6   4    9.55    1.12 
  -6   6  -4    0.55    0.34 
   6  -6   4    0.67    0.89 
  -7   6  -4    2.67    0.46 
   7  -6   4    1.92    1.04 
   8  -6   4    6.61    1.55 
   9  -6   4    0.16    1.29 
  10  -6   4    1.09    1.61 
 -12  -5   4    1.46    0.73 
 -11  -5   4    1.73    0.76 
 -10  -5   4   22.71    1.14 
  -9  -5   4   26.06    1.13 
  -8  -5   4   16.85    0.96 
  -7  -5   4    0.85    0.42 
  -6  -5   4    9.70    0.59 
  -5  -5   4    4.59    0.41 
  -4  -5   4    7.55    0.46 
  -3  -5   4    0.57    0.26 
  -2  -5   4    1.86    0.24 
  -1  -5   4  106.76    2.03 
   0  -5   4   28.77    0.97 
   0  -5   4   30.15    0.66 
  -1   5  -4    2.85    0.26 
   1  -5   4    3.00    0.35 
  -2   5  -4   68.60    1.41 
   2  -5   4   69.09    1.82 
  -3   5  -4   65.49    1.40 
   3  -5   4   67.98    2.26 
   3  -5   4   67.49    1.79 
  -4   5  -4   45.89    1.09 
   4  -5   4   48.18    1.38 
   4  -5   4   48.68    1.92 
  -5   5  -4    8.75    0.50 
   5  -5   4    9.34    0.63 
   5  -5   4    8.44    1.02 
  -6   5  -4    8.46    0.56 
   6  -5   4    6.31    1.09 
  -7   5  -4    1.62    0.41 
   7  -5   4    1.09    0.95 
   8  -5   4   19.61    2.07 
   9  -5   4    0.27    1.24 
  10  -5   4   -0.63    1.58 
  11  -5   4    2.01    1.79 
 -12  -4   4    0.37    0.83 
 -11  -4   4    6.46    0.90 
 -10  -4   4   21.73    1.24 
  -9  -4   4   14.74    0.96 
  -8  -4   4    3.03    0.58 
  -7  -4   4    2.34    0.51 
  -6  -4   4   24.15    0.86 
  -5  -4   4   15.34    0.66 
  -4  -4   4   13.73    0.55 
  -3  -4   4   26.67    0.74 
  -2  -4   4   10.94    0.43 
  -1  -4   4   65.10    1.29 
   0  -4   4   23.93    0.54 
   0  -4   4   23.13    0.80 
  -1   4  -4   13.74    0.42 
   1  -4   4   14.38    0.60 
  -2   4  -4   71.78    1.39 
   2  -4   4   69.37    1.81 
  -3   4  -4  157.93    2.92 
   3  -4   4  153.51    3.67 
   3  -4   4  160.52    4.24 
  -4   4  -4   47.75    1.08 
   4  -4   4   48.28    1.38 
   4  -4   4   48.85    1.87 
  -5   4  -4    8.49    0.46 
   5  -4   4    8.01    1.00 
   5  -4   4    8.05    0.60 
  -6   4  -4   14.33    0.63 
   6  -4   4   15.77    1.43 
   6  -4   4   13.06    0.74 
  -7   4  -4   19.46    0.79 
   7  -4   4   19.59    1.71 
  -8   4  -4    1.34    0.40 
   8  -4   4    0.56    1.21 
   9  -4   4    1.73    1.27 
  10  -4   4    5.72    1.75 
  11  -4   4    1.25    1.94 
 -12  -3   4   -0.28    0.80 
 -11  -3   4   15.62    1.19 
 -10  -3   4   21.07    1.24 
  -9  -3   4    8.92    0.82 
  -8  -3   4   -0.14    0.42 
  -7  -3   4   12.80    0.79 
  -6  -3   4   30.69    0.96 
  -5  -3   4    2.64    0.35 
  -4  -3   4    2.29    0.30 
  -3  -3   4   -0.31    0.21 
  -2  -3   4   -0.07    0.19 
  -1  -3   4   12.56    0.58 
  -1  -3   4   12.48    0.38 
   0  -3   4    0.07    0.11 
   0  -3   4   -0.31    0.22 
   1  -3   4    5.98    0.42 
  -2   3  -4   43.02    0.86 
   2  -3   4   42.44    1.20 
  -3   3  -4  188.26    3.41 
   3  -3   4  187.95    4.84 
   3  -3   4  185.73    4.29 
  -4   3  -4   21.44    0.60 
   4  -3   4   20.87    0.81 
   4  -3   4   21.24    1.15 
  -5   3  -4    9.67    0.46 
   5  -3   4    8.89    0.94 
   5  -3   4    8.43    0.58 
  -6   3  -4   43.42    1.10 
   6  -3   4   42.49    1.36 
   6  -3   4   43.13    2.01 
  -7   3  -4   25.89    0.88 
   7  -3   4   22.25    1.87 
  -8   3  -4   -0.07    0.39 
   8  -3   4    1.87    1.09 
  -9   3  -4    1.46    0.49 
   9  -3   4    1.62    1.35 
  10  -3   4    2.37    1.45 
  11  -3   4    1.42    1.82 
  12  -3   4    1.85    2.10 
 -12  -2   4    8.78    1.12 
 -11  -2   4   17.51    1.22 
 -10  -2   4   16.07    1.08 
  -9  -2   4    6.77    0.77 
  -8  -2   4    7.25    0.66 
  -7  -2   4   16.09    0.84 
  -6  -2   4   28.90    0.96 
  -5  -2   4    0.05    0.28 
  -4  -2   4   -0.07    0.24 
  -3  -2   4    5.74    0.37 
  -2  -2   4   55.60    1.42 
  -2  -2   4   53.36    1.13 
  -1  -2   4    0.24    0.14 
  -1  -2   4    0.37    0.23 
   0  -2   4   16.63    0.39 
   0  -2   4   16.44    0.60 
   1  -2   4    8.93    0.47 
   1  -2   4    8.63    0.22 
  -2   2  -4   30.14    0.59 
   2  -2   4   29.62    0.92 
  -3   2  -4    0.11    0.13 
   3  -2   4    0.73    0.28 
   3  -2   4    0.18    0.34 
  -4   2  -4   64.04    1.30 
   4  -2   4   64.33    2.13 
   4  -2   4   62.23    1.68 
  -5   2  -4  185.67    3.51 
   5  -2   4  189.65    5.12 
   5  -2   4  187.72    4.38 
  -6   2  -4    7.29    0.49 
   6  -2   4    7.49    1.04 
   6  -2   4    8.21    0.65 
  -7   2  -4    0.48    0.32 
   7  -2   4    0.11    0.42 
   7  -2   4   -0.61    0.75 
  -8   2  -4    3.52    0.48 
   8  -2   4    3.11    1.12 
  -9   2  -4   17.22    0.90 
   9  -2   4   15.81    1.87 
  10  -2   4    0.73    1.49 
  11  -2   4   -0.89    1.49 
  12  -2   4   -1.42    1.67 
 -12  -1   4    6.05    1.03 
 -11  -1   4   14.99    1.09 
 -10  -1   4    9.36    0.88 
  -9  -1   4    4.70    0.68 
  -8  -1   4    6.47    0.66 
  -7  -1   4   53.93    1.46 
  -6  -1   4   18.17    0.80 
  -5  -1   4    3.10    0.40 
  -4  -1   4   20.99    0.70 
  -3  -1   4   22.09    0.70 
  -3  -1   4   20.66    0.62 
  -2  -1   4    6.29    0.37 
  -2  -1   4    7.21    0.36 
  -1  -1   4   90.60    2.13 
  -1  -1   4   90.19    1.72 
   0  -1   4   59.20    1.45 
   0  -1   4   56.97    1.09 
   1  -1   4    0.93    0.28 
  -2   1  -4   34.49    0.64 
   2  -1   4   33.86    1.01 
  -3   1  -4   19.89    0.46 
   3  -1   4   18.85    0.71 
   3  -1   4   17.99    0.86 
  -4   1  -4  192.62    3.53 
   4  -1   4  191.18    4.99 
   4  -1   4  195.64    4.45 
  -5   1  -4   92.83    1.84 
   5  -1   4   92.79    2.38 
   5  -1   4   91.27    2.89 
  -6   1  -4   25.14    0.75 
   6  -1   4   25.09    1.55 
   6  -1   4   24.50    1.03 
  -7   1  -4   16.62    0.67 
   7  -1   4   14.61    1.40 
   7  -1   4   14.43    0.91 
  -8   1  -4   11.47    0.68 
   8  -1   4   10.33    1.44 
   8  -1   4   13.90    1.14 
  -9   1  -4   21.42    0.93 
   9  -1   4   18.53    2.06 
 -10   1  -4    5.38    0.63 
  10  -1   4    3.32    1.48 
  11  -1   4    1.08    1.55 
  12  -1   4    3.81    2.14 
 -11   0   4    3.95    0.89 
 -10   0   4    0.29    0.65 
  -9   0   4    7.36    0.83 
   8   0  -4   40.22    3.04 
  -8   0   4   42.62    1.37 
   7   0  -4    1.74    1.33 
  -7   0   4    0.19    0.46 
   6   0  -4    0.07    1.18 
  -6   0   4    2.17    0.29 
  -6   0   4    1.48    0.38 
   5   0  -4   40.59    2.25 
  -5   0   4   39.47    1.07 
  -5   0   4   38.33    1.07 
   4   0  -4   16.82    1.50 
  -4   0   4   18.30    0.65 
  -4   0   4   19.41    0.62 
  -3   0   4   15.61    0.54 
  -3   0   4   14.85    0.52 
  -2   0   4    3.20    0.25 
  -2   0   4    3.38    0.27 
  -1   0   4  161.54    3.64 
  -1   0   4  164.56    3.00 
   0   0   4    9.25    0.45 
   0   0   4    9.05    0.30 
  -1   0  -4  255.82    4.37 
   1   0   4  240.25    4.37 
   1   0   4  245.22    5.48 
   2   0   4   45.45    1.24 
  -3   0  -4   14.62    0.37 
   3   0   4   13.29    0.74 
   3   0   4   14.79    0.65 
  -4   0  -4  203.56    3.65 
   4   0   4  199.54    4.65 
   4   0   4  200.07    5.12 
  -5   0  -4   92.51    1.81 
   5   0   4   91.17    2.39 
   5   0   4   89.96    2.80 
  -6   0  -4    7.14    0.43 
   6   0   4    7.75    0.68 
   6   0   4    7.00    0.97 
  -7   0  -4   31.49    0.94 
   7   0   4   35.06    1.38 
   7   0   4   34.41    1.96 
  -8   0  -4   15.16    0.74 
   8   0   4   15.43    1.10 
   8   0   4   17.18    1.75 
  -9   0  -4   29.01    1.05 
   9   0   4   30.34    2.28 
 -10   0  -4    6.78    0.68 
  10   0   4    3.75    1.48 
  11   0   4    2.33    1.73 
  12   0   4    1.93    1.85 
 -11   1   4   -0.84    0.69 
  10  -1  -4   10.01    2.49 
 -10   1   4    8.48    0.89 
   9  -1  -4   22.13    2.65 
  -9   1   4   23.67    1.14 
   8  -1  -4   12.28    2.07 
  -8   1   4   16.47    1.01 
   7  -1  -4    1.74    1.42 
  -7   1   4    0.45    0.48 
   6  -1  -4   25.25    2.11 
  -6   1   4   26.22    0.94 
   5  -1  -4   65.65    2.87 
  -5   1   4   62.90    1.55 
  -5   1   4   66.79    1.55 
   4  -1  -4   18.61    1.61 
  -4   1   4   19.80    0.70 
  -4   1   4   18.97    0.57 
   3  -1  -4    2.20    0.81 
  -3   1   4    2.18    0.30 
  -3   1   4    2.25    0.21 
   2  -1  -4    1.96    0.63 
  -2   1   4    2.15    0.22 
  -2   1   4    2.40    0.28 
  -1   1   4  215.29    4.05 
  -1   1   4  228.19    4.88 
   0   1   4  314.88    6.85 
   0   1   4  311.53    5.60 
   1   1   4  259.38    5.83 
   1   1   4  268.07    4.71 
  -2  -1  -4   12.46    0.30 
   2   1   4   12.90    0.57 
   2   1   4   13.73    0.60 
  -3  -1  -4   58.75    1.14 
   3   1   4   60.55    1.70 
   3   1   4   57.93    1.60 
  -4  -1  -4  133.02    2.43 
   4   1   4  130.38    3.47 
   4   1   4  126.52    3.17 
  -5  -1  -4   29.78    0.76 
   5   1   4   28.59    1.12 
   5   1   4   32.23    1.43 
  -6  -1  -4   16.34    0.58 
   6   1   4   16.23    0.94 
   6   1   4   18.19    1.33 
  -7  -1  -4   61.18    1.43 
   7   1   4   59.90    2.48 
   7   1   4   64.37    2.03 
  -8  -1  -4   31.10    1.01 
   8   1   4   32.41    1.53 
   8   1   4   36.20    2.23 
  -9  -1  -4   19.32    0.85 
   9   1   4   18.10    1.87 
   9   1   4   17.68    1.33 
 -10  -1  -4    0.67    0.49 
  10   1   4    1.07    1.42 
 -11  -1  -4    8.74    0.81 
  11   1   4    9.29    2.04 
  12   1   4    7.65    2.19 
 -11   2   4    3.41    0.85 
  10  -2  -4    4.97    2.24 
 -10   2   4    7.98    0.88 
   9  -2  -4   19.29    2.71 
  -9   2   4   22.29    1.23 
   8  -2  -4    7.01    1.79 
  -8   2   4    8.55    0.77 
   7  -2  -4    3.53    1.48 
  -7   2   4    5.26    0.63 
   6  -2  -4   52.61    2.78 
  -6   2   4   48.55    1.40 
   5  -2  -4   74.68    3.11 
  -5   2   4   78.28    1.79 
   4  -2  -4   39.61    1.99 
  -4   2   4   36.86    1.05 
   3  -2  -4   -0.54    0.68 
  -3   2   4    0.01    0.13 
  -3   2   4   -0.31    0.25 
   2  -2  -4   15.91    1.08 
  -2   2   4   14.79    0.55 
  -2   2   4   15.60    0.48 
   1  -2  -4   23.26    1.17 
  -1   2   4   23.48    0.65 
  -1   2   4   23.00    0.68 
   0   2   4  146.88    2.74 
   0   2   4  146.38    3.33 
   1   2   4   60.60    1.58 
   1   2   4   60.31    1.22 
   2   2   4   64.15    1.72 
   2   2   4   63.64    1.31 
   2   2   4   67.53    1.64 
  -3  -2  -4   66.38    1.28 
   3   2   4   69.38    1.84 
   3   2   4   63.14    1.78 
  -4  -2  -4  124.55    2.34 
   4   2   4  125.89    3.13 
   4   2   4  123.81    3.32 
  -5  -2  -4   37.01    0.88 
   5   2   4   37.88    1.32 
   5   2   4   36.64    1.54 
  -6  -2  -4   20.35    0.64 
   6   2   4   19.10    1.34 
   6   2   4   18.96    1.03 
  -7  -2  -4   61.27    1.41 
   7   2   4   60.64    2.52 
   7   2   4   63.03    2.09 
  -8  -2  -4   58.15    1.44 
   8   2   4   57.17    2.72 
   8   2   4   58.24    2.15 
  -9  -2  -4    0.20    0.40 
   9   2   4    1.44    0.77 
   9   2   4   -0.51    1.01 
 -10  -2  -4   19.73    0.96 
  10   2   4   21.24    2.24 
 -11  -2  -4   16.37    1.00 
  11   2   4   10.94    2.12 
  12   2   4   20.33    2.62 
  13   2   4    2.57    2.14 
  11  -3  -4    1.21    2.31 
 -11   3   4    1.91    0.83 
  10  -3  -4    7.78    2.47 
 -10   3   4   10.77    1.01 
   9  -3  -4    8.84    2.13 
  -9   3   4   13.72    1.05 
   8  -3  -4    7.36    1.82 
  -8   3   4    4.47    0.67 
   7  -3  -4   10.50    1.88 
  -7   3   4   10.83    0.83 
   6  -3  -4   69.33    3.20 
  -6   3   4   66.49    1.72 
   5  -3  -4   42.45    2.26 
  -5   3   4   38.31    1.15 
   4  -3  -4   10.44    1.29 
  -4   3   4   12.08    0.64 
   3  -3  -4    7.00    0.99 
  -3   3   4    6.74    0.46 
   2  -3  -4   48.61    1.87 
  -2   3   4   49.15    1.19 
  -2   3   4   47.86    1.16 
   1  -3  -4    7.94    0.72 
  -1   3   4    7.14    0.38 
  -1   3   4    8.39    0.42 
   0  -3  -4  137.74    3.55 
   0   3   4  142.17    3.25 
   0   3   4  141.54    2.67 
   1   3   4   10.98    0.56 
   1   3   4   10.78    0.41 
   2   3   4   29.00    0.72 
   2   3   4   30.37    1.02 
  -3  -3  -4   24.68    0.59 
   3   3   4   28.11    0.94 
   3   3   4   26.04    0.99 
  -4  -3  -4  100.30    1.94 
   4   3   4  101.69    2.77 
   4   3   4  101.16    2.68 
  -5  -3  -4    4.84    0.34 
   5   3   4    3.68    0.55 
   5   3   4    3.92    0.69 
  -6  -3  -4   58.09    1.29 
   6   3   4   57.76    2.20 
   6   3   4   55.86    1.92 
  -7  -3  -4   46.50    1.14 
   7   3   4   43.23    1.77 
   7   3   4   42.93    2.14 
  -8  -3  -4  119.85    2.48 
   8   3   4  115.40    4.05 
   8   3   4  119.12    3.51 
  -9  -3  -4   15.27    0.79 
   9   3   4   14.91    1.75 
   9   3   4   17.56    1.45 
 -10  -3  -4   19.82    0.96 
  10   3   4   18.67    2.13 
 -11  -3  -4   14.31    0.96 
  11   3   4   14.68    2.23 
 -12  -3  -4    5.86    0.77 
  12   3   4    5.77    2.04 
  13   3   4    0.47    1.92 
  10  -4  -4    5.20    2.07 
 -10   4   4    4.72    0.87 
   9  -4  -4   11.73    2.42 
  -9   4   4    9.30    0.90 
   8  -4  -4   -0.23    1.44 
  -8   4   4    0.62    0.57 
   7  -4  -4   20.12    2.20 
  -7   4   4   15.55    0.99 
   6  -4  -4   85.79    3.61 
  -6   4   4   83.19    2.06 
   5  -4  -4    3.87    1.08 
  -5   4   4    5.83    0.57 
   4  -4  -4   -0.45    0.80 
  -4   4   4    0.51    0.32 
   3  -4  -4   58.04    2.25 
  -3   4   4   52.76    1.33 
   2  -4  -4   58.17    2.03 
  -2   4   4   54.21    1.38 
  -2   4   4   54.35    1.29 
   1  -4  -4   19.22    0.98 
  -1   4   4   17.43    0.62 
  -1   4   4   16.97    0.66 
   0  -4  -4   36.42    1.20 
   0   4   4   34.94    0.89 
   0   4   4   35.26    1.10 
   1   4   4    0.41    0.29 
   1   4   4    0.60    0.22 
   2   4   4    2.68    0.43 
   2   4   4    2.31    0.28 
  -3  -4  -4   34.85    0.77 
   3   4   4   34.69    1.28 
   3   4   4   34.65    1.13 
  -4  -4  -4  107.39    2.05 
   4   4   4  104.77    2.88 
   4   4   4  106.89    2.92 
  -5  -4  -4   13.63    0.48 
   5   4   4   12.73    0.88 
   5   4   4   10.83    0.94 
  -6  -4  -4   52.63    1.22 
   6   4   4   52.59    2.11 
   6   4   4   50.50    1.89 
  -7  -4  -4   41.84    1.07 
   7   4   4   42.12    2.10 
   7   4   4   41.41    1.79 
  -8  -4  -4   21.48    0.82 
   8   4   4   21.90    1.89 
   8   4   4   21.68    1.44 
  -9  -4  -4    6.63    0.60 
   9   4   4    6.34    1.46 
   9   4   4    5.61    1.05 
 -10  -4  -4   11.33    0.75 
  10   4   4   12.00    1.95 
 -11  -4  -4    5.28    0.69 
  11   4   4    5.06    1.69 
 -12  -4  -4   -0.16    0.58 
  12   4   4   -0.31    1.69 
  10  -5  -4    7.53    2.34 
 -10   5   4    7.94    0.99 
   9  -5  -4    0.04    1.65 
  -9   5   4    4.29    0.81 
   8  -5  -4    8.03    2.00 
  -8   5   4    5.27    0.72 
   7  -5  -4   26.93    2.47 
  -7   5   4   22.45    1.13 
   6  -5  -4   58.63    3.15 
  -6   5   4   59.19    1.68 
   5  -5  -4    1.97    1.02 
  -5   5   4    3.19    0.48 
   4  -5  -4   14.83    1.43 
  -4   5   4   14.31    0.70 
   3  -5  -4   17.64    1.38 
  -3   5   4   20.35    0.75 
   2  -5  -4   47.68    1.84 
  -2   5   4   45.76    1.18 
   1  -5  -4    6.12    0.65 
  -1   5   4    6.55    0.45 
  -1   5   4    6.09    0.50 
   0  -5  -4    0.81    0.36 
   0   5   4    0.35    0.23 
   0   5   4    0.05    0.31 
  -1  -5  -4    0.79    0.23 
   1   5   4    0.30    0.36 
   1   5   4    0.61    0.24 
   2   5   4   10.00    0.70 
   2   5   4   10.32    0.50 
   3   5   4   29.06    1.22 
   3   5   4   30.62    0.85 
  -4  -5  -4    1.97    0.24 
   4   5   4    2.29    0.59 
  -5  -5  -4    9.04    0.42 
   5   5   4    9.85    0.93 
   5   5   4    9.23    0.92 
  -6  -5  -4   25.90    0.78 
   6   5   4   27.11    1.43 
   6   5   4   28.02    1.62 
  -7  -5  -4   13.52    0.61 
   7   5   4   12.72    1.33 
   7   5   4   13.62    1.22 
  -8  -5  -4   10.35    0.64 
   8   5   4   10.24    1.45 
   8   5   4    8.47    1.13 
  -9  -5  -4    8.70    0.64 
   9   5   4    7.17    1.53 
 -10  -5  -4    4.43    0.58 
  10   5   4    4.11    1.57 
 -11  -5  -4    1.41    0.60 
  11   5   4    2.48    1.61 
 -12  -5  -4    0.03    0.60 
 -13  -5  -4    4.77    0.79 
  10  -6  -4    1.45    2.16 
 -10   6   4    1.89    0.85 
   9  -6  -4    1.21    1.91 
  -9   6   4    0.19    0.71 
   8  -6  -4   13.96    2.28 
  -8   6   4   12.69    0.98 
   7  -6  -4   27.44    2.60 
  -7   6   4   24.85    1.14 
   6  -6  -4   20.59    2.16 
  -6   6   4   20.14    1.05 
   5  -6  -4   -0.90    1.02 
  -5   6   4    0.98    0.42 
   4  -6  -4   12.00    1.37 
  -4   6   4   11.09    0.75 
   3  -6  -4   30.76    1.68 
  -3   6   4   27.05    0.97 
   2  -6  -4   12.22    1.06 
  -2   6   4   12.03    0.64 
   1  -6  -4   14.19    0.97 
  -1   6   4   13.87    0.60 
   0  -6  -4    0.80    0.39 
   0   6   4    0.21    0.36 
   0   6   4    0.18    0.24 
  -1  -6  -4    0.50    0.25 
   1   6   4    0.17    0.41 
   1   6   4   -0.01    0.26 
   2   6   4    5.15    0.66 
   2   6   4    5.31    0.41 
   3   6   4    6.88    0.46 
   3   6   4    6.60    0.74 
  -4  -6  -4   22.78    0.65 
   4   6   4   21.90    1.17 
  -5  -6  -4   14.50    0.54 
   5   6   4   14.77    1.13 
  -6  -6  -4    0.12    0.29 
   6   6   4    0.29    0.58 
  -7  -6  -4   -0.52    0.31 
   7   6   4   -0.05    0.68 
  -8  -6  -4   37.11    1.09 
   8   6   4   34.70    1.91 
  -9  -6  -4   28.10    1.00 
 -10  -6  -4    2.50    0.57 
 -11  -6  -4    0.99    0.55 
 -12  -6  -4    2.30    0.69 
 -13  -6  -4   23.86    1.39 
   9  -7  -4    5.12    2.18 
  -9   7   4    2.45    0.80 
   8  -7  -4   10.81    2.26 
  -8   7   4    9.39    0.96 
   7  -7  -4   13.70    2.15 
  -7   7   4   14.28    1.02 
   6  -7  -4    1.06    1.32 
  -6   7   4    0.87    0.58 
   5  -7  -4    1.70    1.06 
  -5   7   4    0.76    0.53 
   4  -7  -4    9.57    1.35 
  -4   7   4   10.60    0.72 
   3  -7  -4    6.97    0.99 
  -3   7   4    7.73    0.59 
   2  -7  -4    3.89    0.74 
  -2   7   4    3.25    0.45 
   1  -7  -4    0.10    0.48 
  -1   7   4    0.89    0.31 
   0  -7  -4   54.72    1.69 
   0   7   4   52.76    1.34 
   1   7   4    2.19    0.53 
   1   7   4    1.61    0.32 
  -2  -7  -4   17.84    0.58 
   2   7   4   16.98    0.68 
   2   7   4   18.94    1.10 
   3   7   4   -0.27    0.51 
   3   7   4    0.02    0.26 
  -4  -7  -4   12.42    0.51 
   4   7   4   13.37    1.13 
  -5  -7  -4   16.09    0.59 
   5   7   4   15.23    1.16 
  -6  -7  -4    0.78    0.29 
   6   7   4    0.18    0.67 
  -7  -7  -4    2.20    0.38 
   7   7   4    2.56    0.83 
  -8  -7  -4   50.98    1.37 
  -9  -7  -4   29.95    1.06 
 -10  -7  -4    4.51    0.58 
 -11  -7  -4    1.13    0.57 
 -12  -7  -4   29.97    1.37 
 -13  -7  -4    9.22    0.98 
   9  -8  -4    3.81    2.19 
  -9   8   4    1.90    0.83 
   8  -8  -4    2.95    1.94 
  -8   8   4    2.95    0.80 
   7  -8  -4    5.02    1.60 
  -7   8   4    2.19    0.69 
   6  -8  -4    4.04    1.51 
  -6   8   4    2.88    0.61 
   5  -8  -4   10.35    1.49 
  -5   8   4   12.33    0.89 
   4  -8  -4   23.08    1.90 
  -4   8   4   24.45    1.01 
   3  -8  -4    0.56    0.79 
  -3   8   4    1.13    0.39 
   2  -8  -4   14.02    1.16 
  -2   8   4   13.94    0.72 
   1  -8  -4   29.08    1.36 
  -1   8   4   29.27    1.01 
   0  -8  -4   11.52    0.79 
   0   8   4   11.96    0.67 
  -1  -8  -4   13.20    0.68 
   1   8   4   11.91    0.62 
  -2  -8  -4    5.70    0.40 
   2   8   4    5.21    0.47 
   3   8   4    1.80    0.61 
   3   8   4    2.71    0.39 
  -4  -8  -4    0.10    0.22 
   4   8   4    0.20    0.54 
  -5  -8  -4    1.13    0.29 
   5   8   4    0.68    0.70 
  -6  -8  -4    3.02    0.37 
  -7  -8  -4   10.88    0.69 
  -8  -8  -4   55.00    1.50 
  -9  -8  -4   25.07    1.09 
 -10  -8  -4    0.03    0.46 
 -11  -8  -4    9.59    0.86 
 -12  -8  -4   40.69    1.59 
 -13  -8  -4    8.13    0.99 
   8  -9  -4    2.73    1.99 
  -8   9   4    3.93    0.86 
   7  -9  -4    2.06    1.61 
  -7   9   4    1.28    0.72 
   6  -9  -4    6.22    1.71 
  -6   9   4    8.27    0.88 
   5  -9  -4   12.93    1.78 
  -5   9   4   18.02    1.09 
   4  -9  -4   35.67    2.23 
  -4   9   4   32.98    1.29 
   3  -9  -4    3.55    0.99 
  -3   9   4    3.79    0.54 
   2  -9  -4   16.51    1.31 
  -2   9   4   17.64    0.90 
   1  -9  -4   51.64    1.92 
  -1   9   4   49.34    1.39 
   0  -9  -4    7.30    0.71 
   0   9   4    7.37    0.59 
  -1  -9  -4    1.27    0.38 
   1   9   4    1.43    0.39 
  -2  -9  -4    4.70    0.41 
   2   9   4    5.83    0.55 
   3   9   4   13.21    0.75 
  -4  -9  -4    2.24    0.34 
  -5  -9  -4    1.66    0.36 
  -6  -9  -4    9.14    0.57 
  -7  -9  -4   24.94    0.91 
  -8  -9  -4   15.59    0.88 
  -9  -9  -4   12.26    0.85 
 -10  -9  -4   13.38    0.91 
 -11  -9  -4   19.63    1.18 
 -12  -9  -4   23.78    1.34 
   8 -10  -4   -0.36    1.86 
  -8  10   4    2.02    0.83 
   7 -10  -4   -1.79    1.61 
  -7  10   4    0.81    0.71 
   6 -10  -4   17.16    2.14 
  -6  10   4   16.62    1.15 
   5 -10  -4   46.34    2.79 
  -5  10   4   42.60    1.59 
   4 -10  -4    3.24    1.19 
  -4  10   4    4.79    0.70 
   3 -10  -4    0.72    0.89 
  -3  10   4   -0.15    0.51 
   2 -10  -4   37.28    1.87 
  -2  10   4   36.89    1.30 
   1 -10  -4   17.90    1.25 
  -1  10   4   18.78    0.88 
   0 -10  -4    1.25    0.51 
   0  10   4    0.85    0.42 
  -1 -10  -4    1.98    0.44 
   1  10   4    1.64    0.40 
  -2 -10  -4   18.77    0.81 
   2  10   4   18.92    0.88 
   3  10   4    3.93    0.54 
  -4 -10  -4    0.30    0.27 
  -5 -10  -4   -0.20    0.33 
  -6 -10  -4    3.70    0.48 
  -7 -10  -4    9.45    0.69 
  -8 -10  -4    7.96    0.68 
  -9 -10  -4    5.61    0.70 
 -10 -10  -4   12.00    0.89 
 -11 -10  -4   32.14    1.40 
 -12 -10  -4    4.60    0.86 
   7 -11  -4   -0.54    1.75 
  -7  11   4    0.47    0.73 
   6 -11  -4   11.77    2.04 
  -6  11   4   13.25    1.08 
   5 -11  -4   14.75    1.92 
  -5  11   4   16.25    1.13 
   4 -11  -4    0.12    1.06 
  -4  11   4    0.44    0.60 
   3 -11  -4    8.11    1.26 
  -3  11   4    8.83    0.84 
   2 -11  -4   18.48    1.51 
  -2  11   4   20.85    1.00 
   1 -11  -4   29.06    1.55 
  -1  11   4   29.80    1.14 
   0 -11  -4    0.98    0.56 
   0  11   4    0.90    0.47 
  -1 -11  -4    4.68    0.61 
   1  11   4    5.30    0.62 
   2  11   4   19.80    0.96 
   3  11   4    0.38    0.40 
  -4 -11  -4    0.43    0.33 
  -5 -11  -4    0.89    0.36 
  -6 -11  -4   10.77    0.73 
  -7 -11  -4    8.60    0.64 
  -8 -11  -4   12.03    0.82 
  -9 -11  -4    2.18    0.57 
 -10 -11  -4   14.14    1.02 
 -11 -11  -4    9.16    0.95 
 -12 -11  -4    1.88    0.76 
   7 -12  -4    3.48    1.92 
  -7  12   4    2.15    0.88 
   6 -12  -4    7.35    1.89 
  -6  12   4    8.91    1.05 
   5 -12  -4    1.78    1.41 
  -5  12   4    4.18    0.85 
   4 -12  -4    7.84    1.52 
  -4  12   4    8.85    0.93 
   3 -12  -4   11.98    1.48 
  -3  12   4   13.15    0.99 
   2 -12  -4   45.83    2.26 
  -2  12   4   45.25    1.59 
   1 -12  -4   17.49    1.42 
  -1  12   4   17.30    1.06 
   0 -12  -4    0.80    0.64 
   0  12   4    0.05    0.43 
   1  12   4   16.01    0.91 
   2  12   4   12.37    0.83 
   3  12   4    7.60    0.74 
  -4 -12  -4   10.35    0.63 
  -5 -12  -4    2.28    0.47 
  -6 -12  -4    1.40    0.49 
  -7 -12  -4    4.03    0.61 
  -8 -12  -4    0.63    0.54 
  -9 -12  -4    2.85    0.67 
 -10 -12  -4   10.35    0.96 
 -11 -12  -4    9.12    0.98 
 -12 -12  -4   -0.89    0.76 
   6 -13  -4    1.86    1.74 
  -6  13   4    3.28    0.91 
   5 -13  -4    1.98    1.54 
  -5  13   4    2.12    0.81 
   4 -13  -4    1.75    1.34 
  -4  13   4    3.96    0.84 
   3 -13  -4   16.17    1.74 
  -3  13   4   17.30    1.20 
   2 -13  -4   16.12    1.57 
  -2  13   4   14.04    1.01 
  -1  13   4    6.86    0.81 
   0  13   4    6.33    0.76 
   1  13   4   25.15    1.22 
   2  13   4   14.15    0.97 
   3  13   4    1.65    0.54 
  -4 -13  -4    0.27    0.36 
  -5 -13  -4    2.91    0.46 
  -6 -13  -4    4.91    0.63 
  -7 -13  -4    0.05    0.53 
  -8 -13  -4    0.45    0.51 
  -9 -13  -4    1.46    0.65 
 -10 -13  -4    1.15    0.64 
 -11 -13  -4    2.90    0.82 
  -5  14   4    0.33    0.75 
  -4  14   4    2.35    0.81 
  -3  14   4   22.89    1.40 
  -2  14   4   10.74    1.00 
  -1  14   4    0.02    0.61 
   0  14   4    3.10    0.66 
   1  14   4   17.98    1.07 
   2  14   4    1.59    0.58 
   3  14   4    0.12    0.59 
  -4 -14  -4    0.31    0.44 
  -5 -14  -4    1.19    0.44 
  -6 -14  -4    1.22    0.55 
  -7 -14  -4    1.78    0.55 
  -8 -14  -4    1.32    0.58 
  -9 -14  -4    0.61    0.61 
 -10 -14  -4    0.37    0.77 
 -11 -14  -4    0.67    0.83 
  -4  15   4    5.47    0.97 
  -3  15   4   10.40    1.11 
  -2  15   4    2.67    0.80 
  -1  15   4    3.67    0.80 
   0  15   4    8.20    0.96 
   1  15   4    3.14    0.75 
   2  15   4   -0.31    0.55 
   3  15   4   10.84    1.03 
  -4 -15  -4    5.35    0.58 
  -5 -15  -4    0.66    0.51 
  -6 -15  -4    3.62    0.61 
  -7 -15  -4    0.82    0.55 
  -8 -15  -4    1.50    0.68 
  -9 -15  -4    2.03    0.67 
 -10 -15  -4    0.33    0.79 
  -3  16   4    3.17    0.93 
  -2  16   4   -0.25    0.78 
  -1  16   4   12.05    1.17 
   0  16   4    8.25    1.02 
   1  16   4   -0.02    0.70 
   2  16   4    2.97    0.80 
   3  16   4   14.73    1.18 
  -4 -16  -4    4.16    0.60 
  -5 -16  -4    0.99    0.52 
  -6 -16  -4   -0.81    0.56 
  -7 -16  -4   -1.05    0.60 
  -8 -16  -4    5.44    0.82 
  -9 -16  -4    1.00    0.76 
 -10 -16  -4   -0.66    0.79 
  -2  17   4    4.97    1.02 
  -1  17   4    7.10    1.06 
   0  17   4    6.31    0.97 
   1  17   4    0.59    0.68 
   2  17   4    4.95    0.91 
  -3 -17  -4   13.13    0.87 
   3  17   4   12.22    1.12 
  -4 -17  -4    0.89    0.51 
  -5 -17  -4    0.06    0.59 
  -6 -17  -4    1.02    0.66 
  -7 -17  -4    1.42    0.71 
  -8 -17  -4    0.86    0.66 
  -9 -17  -4    0.13    0.78 
   0  18   4    1.99    0.80 
   1  18   4    1.67    0.89 
   2  18   4   14.56    1.26 
  -3 -18  -4    8.73    0.84 
  -4 -18  -4    1.53    0.57 
  -5 -18  -4    1.58    0.68 
  -6 -18  -4    2.46    0.74 
  -7 -18  -4    0.70    0.72 
  -8 -18  -4    1.02    0.67 
   2  19   4   14.26    1.36 
  -4 -19  -4   -0.31    0.56 
  -5 -19  -4    2.33    0.74 
  -6 -18   5    0.79    0.76 
  -5 -18   5    0.54    0.74 
  -4 -18   5    1.80    0.73 
  -3 -18   5    0.37    0.65 
  -3 -18   5    0.65    1.00 
  -2 -18   5   -0.35    0.62 
  -2 -18   5    0.14    0.91 
  -1 -18   5   -0.33    0.88 
  -1 -18   5   -0.01    0.62 
   0 -18   5    0.79    0.96 
  -7 -17   5    2.79    0.85 
  -6 -17   5    2.22    0.77 
  -5 -17   5    6.02    0.83 
  -4 -17   5    4.83    0.77 
  -3 -17   5    1.51    0.61 
  -3 -17   5    0.13    0.93 
  -2 -17   5   -0.48    0.83 
  -2 -17   5    0.05    0.56 
  -1 -17   5    0.21    0.56 
  -1 -17   5    0.96    0.88 
   0 -17   5    4.42    1.19 
   0 -17   5    3.01    0.93 
   1 -17   5    2.73    1.21 
   2 -17   5   -0.32    1.14 
  -7 -16   5   -0.75    0.61 
  -6 -16   5    8.49    0.90 
  -5 -16   5   17.05    1.10 
  -4 -16   5    7.46    0.80 
  -3 -16   5   -0.10    0.55 
  -2 -16   5    0.77    0.76 
  -2 -16   5    0.87    0.54 
  -1 -16   5   -0.66    0.49 
  -1 -16   5   -0.34    0.72 
   0 -16   5    0.85    0.93 
   0 -16   5    0.96    0.79 
   0 -16   5    0.26    0.48 
   1 -16   5   -0.10    0.78 
   1 -16   5    0.15    0.97 
   2 -16   5    2.11    1.15 
   3 -16   5    4.49    1.43 
   4 -16   5    3.61    1.47 
  -8 -15   5    3.88    0.85 
  -7 -15   5    2.20    0.77 
  -6 -15   5   16.88    1.04 
  -5 -15   5   17.78    1.10 
  -4 -15   5    5.78    0.68 
  -3 -15   5    0.39    0.51 
  -2 -15   5    0.91    0.50 
  -2 -15   5    0.79    0.80 
  -1 -15   5    0.49    0.46 
  -1 -15   5    0.41    0.73 
   0 -15   5    0.38    0.45 
   0 -15   5    0.25    0.70 
   1 -15   5    0.46    0.44 
   1 -15   5   -0.16    0.70 
   1 -15   5    0.73    0.89 
   2 -15   5    2.63    1.06 
   3 -15   5    3.37    1.27 
   4 -15   5   -0.88    1.22 
   5 -15   5    0.43    1.33 
 -10 -14   5    9.05    1.10 
  -9 -14   5    3.29    0.87 
  -8 -14   5    1.45    0.77 
  -6 -14   5   21.45    1.08 
  -5 -14   5    6.93    0.75 
  -4 -14   5    0.55    0.51 
  -3 -14   5    5.07    0.60 
  -2 -14   5    3.32    0.51 
  -1 -14   5   -0.22    0.58 
  -1 -14   5    0.15    0.41 
   0 -14   5    2.24    0.76 
   0 -14   5    1.94    0.45 
   1 -14   5    0.69    0.81 
   1 -14   5    0.11    0.42 
   1 -14   5   -0.58    0.64 
   2 -14   5    2.98    1.02 
   2 -14   5    2.10    0.73 
   3 -14   5    1.15    0.96 
   4 -14   5    0.54    1.20 
   5 -14   5    3.87    1.50 
   6 -14   5   11.66    2.15 
 -10 -13   5    3.70    0.92 
  -9 -13   5    2.08    0.82 
  -8 -13   5   13.23    1.02 
  -7 -13   5   13.20    0.97 
  -6 -13   5   13.23    0.92 
  -5 -13   5    0.89    0.47 
  -4 -13   5    6.48    0.61 
  -3 -13   5   25.85    1.01 
  -2 -13   5    5.46    0.56 
  -1 -13   5    0.00    0.40 
  -1 -13   5    1.17    0.60 
   0 -13   5    6.41    0.53 
   0 -13   5    6.37    0.86 
  -1  13  -5    1.06    0.49 
   1 -13   5   -0.04    0.58 
  -2  13  -5    0.22    0.48 
   2 -13   5    2.34    0.92 
   2 -13   5    2.10    0.68 
   3 -13   5    0.58    0.96 
   4 -13   5   -0.56    1.05 
   5 -13   5    4.88    1.45 
   6 -13   5    1.82    1.54 
   7 -13   5    0.38    1.67 
 -11 -12   5   10.19    1.09 
 -10 -12   5    2.23    0.81 
  -9 -12   5   -0.37    0.62 
  -6 -12   5    3.23    0.63 
  -5 -12   5    4.40    0.62 
  -4 -12   5   33.87    1.15 
  -3 -12   5   53.14    1.42 
  -2 -12   5    4.69    0.49 
  -1 -12   5    0.56    0.37 
  -1 -12   5    0.45    0.53 
   0 -12   5    3.12    0.67 
   0 -12   5    4.14    0.43 
  -1  12  -5    0.45    0.45 
   1 -12   5    0.13    0.54 
  -2  12  -5    0.35    0.46 
   2 -12   5    0.99    0.76 
   2 -12   5    1.35    0.61 
   3 -12   5    1.28    0.97 
   3 -12   5   -0.33    0.51 
   4 -12   5   -0.19    0.87 
   5 -12   5   -0.51    1.12 
   6 -12   5   -0.97    1.25 
   7 -12   5    1.23    1.59 
 -11 -11   5    4.60    0.87 
 -10 -11   5    0.92    0.71 
  -9 -11   5    3.63    0.72 
  -8 -11   5   20.38    1.19 
  -6 -11   5    1.63    0.55 
  -5 -11   5    0.55    0.47 
  -4 -11   5   44.85    1.30 
  -3 -11   5    8.89    0.59 
  -2 -11   5    3.18    0.42 
  -1 -11   5   29.27    0.90 
   0 -11   5   13.33    0.58 
   0 -11   5   13.06    0.92 
  -1  11  -5    1.99    0.45 
   1 -11   5    1.17    0.54 
  -2  11  -5    0.56    0.40 
   2 -11   5   -0.23    0.48 
   2 -11   5    0.34    0.66 
  -3  11  -5    0.37    0.40 
   3 -11   5   -0.33    0.48 
   3 -11   5   -0.09    0.83 
   4 -11   5    0.33    0.95 
   5 -11   5    2.13    1.16 
   6 -11   5    0.66    1.21 
   7 -11   5    5.93    1.72 
   8 -11   5    3.49    1.87 
 -11 -10   5    0.30    0.79 
 -10 -10   5   -0.53    0.71 
  -9 -10   5    5.44    0.81 
  -8 -10   5   14.60    0.94 
  -6 -10   5    4.29    0.55 
  -5 -10   5    9.63    0.69 
  -4 -10   5   54.07    1.41 
  -3 -10   5   14.27    0.69 
  -2 -10   5    1.16    0.34 
  -1 -10   5   20.04    0.70 
   0 -10   5    1.37    0.54 
   0 -10   5    1.73    0.30 
  -1  10  -5    1.35    0.40 
   1 -10   5    1.86    0.51 
  -2  10  -5    1.51    0.39 
   2 -10   5    1.54    0.52 
   2 -10   5    1.61    0.75 
  -3  10  -5    1.50    0.40 
   3 -10   5    0.81    0.51 
   3 -10   5    1.02    0.83 
  -4  10  -5    1.13    0.39 
   4 -10   5    1.47    0.55 
   4 -10   5    2.14    0.98 
   5 -10   5    4.44    1.12 
   6 -10   5    1.67    1.20 
   7 -10   5    5.64    1.50 
   8 -10   5   10.64    2.10 
   9 -10   5    2.80    1.78 
 -11  -9   5    1.93    0.76 
 -10  -9   5    0.46    0.63 
  -9  -9   5    9.34    0.90 
  -8  -9   5    3.15    0.58 
  -7  -9   5    3.50    0.56 
  -6  -9   5   12.13    0.75 
  -5  -9   5  119.36    2.54 
  -4  -9   5   17.14    0.76 
  -3  -9   5    2.91    0.39 
  -2  -9   5    9.15    0.51 
  -1  -9   5   70.02    1.51 
   0  -9   5    9.33    0.44 
   0  -9   5    9.29    0.78 
  -1   9  -5    0.28    0.30 
   1  -9   5    0.48    0.43 
  -2   9  -5    0.05    0.30 
   2  -9   5    0.55    0.44 
  -3   9  -5    2.09    0.38 
   3  -9   5    1.38    0.48 
   3  -9   5    1.61    0.71 
  -4   9  -5    2.56    0.41 
   4  -9   5    2.97    0.56 
   4  -9   5    2.28    0.94 
   5  -9   5    3.29    1.13 
   6  -9   5    3.87    1.30 
   7  -9   5    3.31    1.43 
   8  -9   5   10.41    1.94 
   9  -9   5    2.25    1.83 
 -11  -8   5    0.92    0.73 
 -10  -8   5    3.26    0.77 
  -9  -8   5   17.67    1.12 
  -8  -8   5    0.54    0.55 
  -7  -8   5    6.90    0.62 
  -6  -8   5   28.76    1.00 
  -5  -8   5   51.84    1.34 
  -4  -8   5   11.65    0.59 
  -3  -8   5   23.71    0.78 
  -2  -8   5   26.65    0.77 
  -1  -8   5   59.55    1.29 
   0  -8   5   14.19    0.48 
   0  -8   5   13.59    0.79 
  -1   8  -5    0.24    0.27 
   1  -8   5    0.35    0.35 
  -2   8  -5    2.75    0.34 
   2  -8   5    2.31    0.47 
  -3   8  -5    0.79    0.29 
   3  -8   5    1.18    0.69 
   3  -8   5    0.59    0.40 
  -4   8  -5    2.62    0.37 
   4  -8   5    2.73    0.51 
   4  -8   5    2.44    0.80 
  -5   8  -5    2.98    0.43 
   5  -8   5    4.84    1.09 
   6  -8   5    3.49    1.10 
   7  -8   5    2.71    1.21 
   8  -8   5    0.93    1.36 
   9  -8   5   -1.81    1.47 
  10  -8   5    3.10    1.80 
 -12  -7   5    1.70    0.86 
 -11  -7   5    0.87    0.76 
 -10  -7   5    2.73    0.67 
  -9  -7   5   11.91    0.95 
  -8  -7   5   -0.14    0.46 
  -7  -7   5   14.48    0.85 
  -6  -7   5   21.00    0.90 
  -5  -7   5   16.75    0.71 
  -4  -7   5    2.90    0.40 
  -3  -7   5   34.96    0.92 
  -2  -7   5   50.47    1.15 
  -1  -7   5   19.36    0.58 
   0  -7   5    1.04    0.21 
   0  -7   5    0.77    0.38 
  -1   7  -5   16.94    0.60 
   1  -7   5   16.49    0.84 
  -2   7  -5    4.52    0.36 
   2  -7   5    4.14    0.49 
  -3   7  -5    0.78    0.26 
   3  -7   5   -0.27    0.57 
   3  -7   5    0.29    0.37 
  -4   7  -5    2.03    0.33 
   4  -7   5    2.49    0.79 
   4  -7   5    2.70    0.47 
  -5   7  -5    1.10    0.34 
   5  -7   5    1.04    0.79 
   5  -7   5    1.35    0.45 
   6  -7   5    5.63    1.22 
   7  -7   5    0.98    1.01 
   8  -7   5   -0.81    1.09 
   9  -7   5    1.42    1.62 
  10  -7   5    9.79    2.06 
 -12  -6   5   -0.07    0.74 
 -11  -6   5    0.18    0.63 
 -10  -6   5    1.61    0.65 
  -9  -6   5    0.85    0.54 
  -8  -6   5   -0.29    0.51 
  -7  -6   5   15.53    0.87 
  -6  -6   5    8.17    0.61 
  -5  -6   5    3.97    0.43 
  -4  -6   5    2.96    0.36 
  -3  -6   5   47.35    1.14 
  -2  -6   5   73.90    1.54 
  -1  -6   5    0.11    0.19 
  -1  -6   5    0.18    0.35 
   0  -6   5   14.00    0.44 
   0  -6   5   13.56    0.75 
  -1   6  -5   84.66    1.78 
   1  -6   5   91.08    2.32 
  -2   6  -5    7.34    0.40 
   2  -6   5    6.10    0.53 
  -3   6  -5    0.72    0.22 
   3  -6   5    0.40    0.35 
   3  -6   5   -0.14    0.52 
  -4   6  -5    5.96    0.39 
   4  -6   5    5.17    0.53 
   4  -6   5    4.70    0.80 
  -5   6  -5    3.71    0.36 
   5  -6   5    3.47    0.87 
   5  -6   5    3.64    0.51 
  -6   6  -5    2.64    0.39 
   6  -6   5    2.82    0.93 
   7  -6   5   -0.31    1.01 
   8  -6   5    0.19    1.24 
   9  -6   5    5.18    1.69 
  10  -6   5    7.63    1.94 
  11  -6   5   -0.69    1.69 
 -12  -5   5    1.72    0.88 
 -11  -5   5    1.15    0.69 
 -10  -5   5   -0.39    0.63 
  -9  -5   5    0.07    0.59 
  -8  -5   5    3.99    0.58 
  -7  -5   5    9.82    0.71 
  -6  -5   5    3.71    0.45 
  -5  -5   5    2.00    0.37 
  -4  -5   5   38.93    1.01 
  -3  -5   5   56.01    1.27 
  -2  -5   5   26.62    0.71 
  -1  -5   5    4.70    0.47 
  -1  -5   5    6.48    0.34 
   0  -5   5   96.51    1.80 
   0  -5   5   93.58    2.41 
   1  -5   5  132.48    2.40 
   1  -5   5  130.44    3.18 
  -2   5  -5    9.14    0.39 
   2  -5   5   10.12    0.61 
  -3   5  -5    0.22    0.18 
   3  -5   5   -0.43    0.47 
   3  -5   5    0.28    0.32 
  -4   5  -5   12.07    0.47 
   4  -5   5   12.24    1.10 
   4  -5   5   10.88    0.68 
  -5   5  -5   11.24    0.52 
   5  -5   5   11.39    0.73 
   5  -5   5   10.23    1.08 
  -6   5  -5   -0.11    0.28 
   6  -5   5    0.62    0.83 
   6  -5   5   -0.16    0.39 
  -7   5  -5    0.30    0.35 
   7  -5   5    0.26    0.99 
   8  -5   5    2.48    1.28 
   9  -5   5    4.02    1.62 
  10  -5   5    2.80    1.58 
  11  -5   5   -3.77    1.49 
 -12  -4   5    0.14    0.83 
 -11  -4   5    0.12    0.76 
 -10  -4   5    0.36    0.66 
  -9  -4   5    0.44    0.51 
  -8  -4   5   13.09    0.87 
  -7  -4   5    2.74    0.48 
  -6  -4   5    2.99    0.42 
  -5  -4   5    9.10    0.57 
  -4  -4   5  119.64    2.41 
  -3  -4   5   93.75    1.89 
  -2  -4   5   13.92    0.49 
  -1  -4   5    7.82    0.33 
  -1  -4   5    7.62    0.50 
   0  -4   5    1.41    0.16 
   0  -4   5    2.04    0.36 
   1  -4   5   20.76    0.46 
   1  -4   5   20.76    0.80 
  -2   4  -5    4.98    0.26 
   2  -4   5    4.91    0.45 
  -3   4  -5   26.77    0.65 
   3  -4   5   26.91    1.24 
   3  -4   5   27.10    0.96 
  -4   4  -5   19.59    0.56 
   4  -4   5   20.29    1.17 
   4  -4   5   19.10    0.83 
  -5   4  -5   10.00    0.46 
   5  -4   5   10.46    0.69 
   5  -4   5    9.53    1.04 
  -6   4  -5    0.09    0.25 
   6  -4   5    0.22    0.40 
   6  -4   5    0.03    0.69 
  -7   4  -5    3.49    0.41 
   7  -4   5    3.02    1.06 
   8  -4   5    7.11    1.34 
   9  -4   5    1.73    1.26 
  10  -4   5   -0.37    1.52 
  11  -4   5    2.02    1.90 
 -12  -3   5    4.10    0.89 
 -11  -3   5    0.09    0.74 
 -10  -3   5    0.52    0.68 
  -9  -3   5    0.82    0.62 
  -8  -3   5   17.23    0.97 
  -7  -3   5    1.77    0.48 
  -6  -3   5    2.82    0.46 
  -5  -3   5   20.24    0.78 
  -4  -3   5   95.54    1.98 
  -3  -3   5   20.37    0.65 
  -2  -3   5   41.85    0.92 
  -2  -3   5   39.84    1.19 
  -1  -3   5   69.33    1.36 
  -1  -3   5   69.06    1.78 
   0  -3   5    5.84    0.46 
   0  -3   5    6.22    0.25 
   1  -3   5   19.23    0.74 
   1  -3   5   19.53    0.41 
  -2   3  -5    0.18    0.11 
   2  -3   5    0.64    0.30 
  -3   3  -5   40.25    0.80 
   3  -3   5   36.53    1.44 
   3  -3   5   37.59    1.19 
  -4   3  -5    8.75    0.36 
   4  -3   5    9.92    0.60 
   4  -3   5    8.98    0.87 
  -5   3  -5    0.20    0.21 
   5  -3   5    0.31    0.60 
   5  -3   5    0.64    0.36 
  -6   3  -5    1.06    0.28 
   6  -3   5    1.19    0.74 
   6  -3   5    1.02    0.42 
  -7   3  -5    5.66    0.47 
   7  -3   5    6.29    1.19 
   7  -3   5    6.48    0.67 
  -8   3  -5    6.30    0.55 
   8  -3   5    9.86    1.53 
   9  -3   5    2.15    1.35 
  10  -3   5    0.60    1.55 
  11  -3   5    2.33    1.85 
  12  -3   5   11.22    2.59 
 -11  -2   5    0.61    0.69 
 -10  -2   5    1.86    0.74 
  -9  -2   5   -0.95    0.57 
  -8  -2   5   14.77    0.87 
  -7  -2   5    0.29    0.39 
  -6  -2   5    0.53    0.36 
  -5  -2   5   27.14    0.86 
  -4  -2   5   63.11    1.43 
  -3  -2   5    3.36    0.30 
  -3  -2   5    3.24    0.35 
  -2  -2   5  105.17    2.05 
  -2  -2   5  106.67    2.54 
  -1  -2   5  123.70    2.28 
  -1  -2   5  121.30    2.88 
   0  -2   5   41.86    0.83 
   0  -2   5   42.21    1.19 
   1  -2   5    0.08    0.26 
   1  -2   5    0.25    0.07 
   2  -2   5    7.45    0.50 
  -3   2  -5  102.90    1.83 
   3  -2   5   97.73    2.47 
   3  -2   5   99.16    2.79 
  -4   2  -5   91.61    1.73 
   4  -2   5   90.02    2.29 
   4  -2   5   88.16    2.69 
  -5   2  -5    2.33    0.26 
   5  -2   5    3.00    0.70 
   5  -2   5    2.27    0.41 
  -6   2  -5   -0.04    0.24 
   6  -2   5    0.10    0.39 
   6  -2   5    0.26    0.68 
  -7   2  -5    1.64    0.34 
   7  -2   5    3.51    0.57 
   7  -2   5    2.29    0.94 
  -8   2  -5    3.36    0.45 
   8  -2   5    5.05    1.28 
  -9   2  -5    3.06    0.50 
   9  -2   5    2.11    1.21 
  10  -2   5    0.70    1.42 
  11  -2   5    0.08    1.59 
  12  -2   5    3.15    1.88 
 -11  -1   5    0.41    0.68 
 -10  -1   5    0.28    0.59 
  -9  -1   5    2.53    0.68 
  -8  -1   5    0.36    0.49 
  -7  -1   5    8.38    0.71 
  -6  -1   5    1.50    0.42 
  -6  -1   5    1.55    0.33 
  -5  -1   5   16.62    0.68 
  -5  -1   5   16.48    0.68 
  -4  -1   5   11.96    0.55 
  -4  -1   5   11.11    0.56 
  -3  -1   5    9.14    0.44 
  -3  -1   5    9.97    0.49 
  -2  -1   5   40.61    0.95 
  -2  -1   5   42.84    1.14 
  -1  -1   5   42.94    0.94 
  -1  -1   5   45.90    1.21 
   0  -1   5  288.54    6.41 
   0  -1   5  290.91    5.15 
  -1   1  -5   48.80    0.91 
   1  -1   5   50.58    1.35 
   1  -1   5   49.29    0.91 
   2  -1   5    4.43    0.41 
   3  -1   5   68.13    2.02 
   3  -1   5   67.57    1.79 
  -4   1  -5   89.44    1.68 
   4  -1   5   89.34    2.27 
   4  -1   5   85.73    2.59 
  -5   1  -5   13.16    0.47 
   5  -1   5   12.47    0.72 
   5  -1   5   12.73    1.05 
  -6   1  -5    7.90    0.45 
   6  -1   5    6.88    0.90 
   6  -1   5    9.03    0.72 
  -7   1  -5    0.84    0.31 
   7  -1   5    0.88    0.51 
   7  -1   5    0.99    0.84 
  -8   1  -5   -0.08    0.32 
   8  -1   5   -0.70    0.86 
   8  -1   5   -0.34    0.51 
  -9   1  -5    0.85    0.42 
   9  -1   5    1.50    1.26 
  10  -1   5    6.63    1.72 
  11  -1   5    5.55    1.83 
  12  -1   5   -0.67    1.77 
 -11   0   5    0.23    0.78 
 -10   0   5    1.89    0.75 
  -9   0   5    0.14    0.61 
  -8   0   5   15.96    1.03 
  -7   0   5    0.69    0.43 
  -6   0   5    0.93    0.39 
  -6   0   5    1.76    0.30 
  -5   0   5   21.89    0.84 
  -5   0   5   22.24    0.74 
  -4   0   5   10.88    0.49 
  -4   0   5   11.70    0.56 
  -3   0   5    8.43    0.43 
  -3   0   5    8.89    0.49 
  -2   0   5   93.52    1.89 
  -2   0   5   96.81    2.24 
  -1   0   5    4.44    0.28 
  -1   0   5    4.98    0.36 
   0   0   5  715.62   13.03 
   0   0   5  725.26   15.56 
   1   0   5  156.14    3.55 
   1   0   5  151.89    2.77 
  -2   0  -5    2.30    0.11 
   2   0   5    2.06    0.33 
  -3   0  -5   29.65    0.61 
   3   0   5   29.97    1.10 
   3   0   5   30.28    1.01 
  -4   0  -5    7.47    0.31 
   4   0   5    8.28    0.69 
   4   0   5    7.45    0.60 
  -5   0  -5    8.59    0.39 
   5   0   5    8.67    0.87 
   5   0   5    7.52    0.63 
  -6   0  -5   37.09    0.93 
   6   0   5   38.51    1.39 
   6   0   5   38.95    1.80 
  -7   0  -5    0.51    0.27 
   7   0   5    0.53    0.49 
   7   0   5   -0.45    0.76 
  -8   0  -5   -0.43    0.33 
   8   0   5    0.08    0.55 
   8   0   5   -0.29    0.91 
  -9   0  -5    0.03    0.41 
   9   0   5   -0.57    1.04 
 -10   0  -5    3.92    0.58 
  10   0   5    3.84    1.53 
  11   0   5    2.44    1.74 
  12   0   5    1.98    1.75 
 -11   1   5    3.92    0.91 
 -10   1   5    4.69    0.86 
  -9   1   5    7.80    0.83 
   8  -1  -5    4.57    1.67 
  -8   1   5    2.63    0.66 
   7  -1  -5   -0.09    1.32 
  -7   1   5    1.99    0.54 
   6  -1  -5   -1.82    1.01 
  -6   1   5    0.01    0.41 
   5  -1  -5    1.45    1.06 
  -5   1   5    2.36    0.43 
  -5   1   5    2.77    0.27 
   4  -1  -5    1.13    0.97 
  -4   1   5    1.75    0.23 
  -4   1   5    1.12    0.34 
  -3   1   5   47.52    1.21 
  -3   1   5   48.65    1.16 
  -2   1   5   68.52    1.60 
  -2   1   5   62.66    1.40 
  -1   1   5    3.58    0.30 
  -1   1   5    3.34    0.27 
   0   1   5   24.76    0.80 
   0   1   5   24.24    0.60 
   1   1   5   12.10    0.59 
   1   1   5   12.60    0.37 
   2   1   5   74.48    1.42 
   2   1   5   72.82    1.88 
  -3  -1  -5    2.03    0.15 
   3   1   5    2.42    0.40 
   3   1   5    2.32    0.36 
  -4  -1  -5   14.09    0.43 
   4   1   5   15.20    0.77 
   4   1   5   15.14    0.85 
  -5  -1  -5   17.60    0.53 
   5   1   5   18.51    0.91 
   5   1   5   18.61    1.11 
  -6  -1  -5   34.17    0.86 
   6   1   5   33.92    1.65 
   6   1   5   34.45    1.32 
  -7  -1  -5    0.69    0.30 
   7   1   5    1.24    0.53 
   7   1   5    0.92    0.72 
  -8  -1  -5    3.54    0.44 
   8   1   5    4.52    1.16 
   8   1   5    3.66    0.71 
  -9  -1  -5    0.44    0.42 
   9   1   5    2.57    1.22 
   9   1   5    0.82    0.73 
 -10  -1  -5    1.33    0.48 
  10   1   5    0.21    1.33 
  11   1   5    2.82    1.73 
  12   1   5   -0.13    1.70 
 -11   2   5    2.37    0.85 
 -10   2   5    5.46    0.91 
   9  -2  -5    0.20    1.67 
  -9   2   5    3.71    0.69 
   8  -2  -5    1.60    1.67 
  -8   2   5    1.59    0.61 
   7  -2  -5    0.22    1.29 
  -7   2   5    2.15    0.57 
   6  -2  -5    5.27    1.39 
  -6   2   5    4.99    0.54 
   5  -2  -5    0.60    0.98 
  -5   2   5    1.37    0.37 
   4  -2  -5   24.61    1.85 
  -4   2   5   21.99    0.62 
  -4   2   5   22.08    0.81 
   3  -2  -5   59.90    2.47 
  -3   2   5   59.04    1.38 
  -3   2   5   59.54    1.42 
   2  -2  -5   50.37    2.04 
  -2   2   5   51.21    1.25 
  -2   2   5   48.19    1.15 
  -1   2   5   31.01    0.86 
  -1   2   5   28.55    0.76 
   0   2   5  980.17   17.77 
   0   2   5 1000.00   21.44 
   1   2   5   28.26    0.90 
   1   2   5   26.21    0.66 
   2   2   5  181.37    3.31 
   2   2   5  177.98    4.17 
  -3  -2  -5    4.89    0.23 
   3   2   5    5.50    0.51 
   3   2   5    5.94    0.46 
  -4  -2  -5   18.11    0.50 
   4   2   5   17.11    0.87 
   4   2   5   19.41    0.93 
  -5  -2  -5   16.67    0.52 
   5   2   5   15.92    1.01 
   5   2   5   16.91    0.92 
  -6  -2  -5   31.84    0.82 
   6   2   5   30.27    1.29 
   6   2   5   31.75    1.57 
  -7  -2  -5    0.19    0.28 
   7   2   5   -0.43    0.49 
   7   2   5    0.92    0.77 
  -8  -2  -5    0.72    0.36 
   8   2   5    0.12    0.82 
   8   2   5    0.52    0.63 
  -9  -2  -5    0.47    0.40 
   9   2   5   -0.16    1.11 
   9   2   5    0.21    0.73 
 -10  -2  -5    0.48    0.45 
  10   2   5   -0.36    1.14 
 -11  -2  -5    0.37    0.52 
  11   2   5   -0.81    1.44 
  12   2   5   -0.16    1.64 
  13   2   5    1.68    1.87 
  10  -3  -5   -2.52    1.98 
 -10   3   5    1.93    0.79 
   9  -3  -5    0.26    1.83 
  -9   3   5    1.48    0.71 
   8  -3  -5    1.02    1.52 
  -8   3   5    4.22    0.73 
   7  -3  -5    2.83    1.48 
  -7   3   5    1.54    0.51 
   6  -3  -5    2.02    1.35 
  -6   3   5    2.36    0.53 
   5  -3  -5    7.08    1.31 
  -5   3   5    6.05    0.55 
   4  -3  -5   82.65    3.12 
  -4   3   5   79.85    1.84 
   3  -3  -5    4.59    0.97 
  -3   3   5    4.82    0.29 
  -3   3   5    5.17    0.44 
   2  -3  -5   25.44    1.48 
  -2   3   5   24.88    0.77 
  -2   3   5   26.32    0.76 
   1  -3  -5   16.28    1.07 
  -1   3   5   16.02    0.55 
  -1   3   5   16.67    0.61 
   0   3   5  405.37    8.63 
   0   3   5  380.27    7.08 
   1   3   5   43.62    1.27 
   1   3   5   41.13    0.95 
   2   3   5   10.15    0.38 
   2   3   5   10.11    0.60 
   2   3   5   10.68    0.42 
  -3  -3  -5   11.57    0.35 
   3   3   5   12.07    0.57 
   3   3   5   10.31    0.72 
  -4  -3  -5   65.56    1.32 
   4   3   5   64.75    1.94 
   4   3   5   66.22    1.93 
  -5  -3  -5   71.26    1.46 
   5   3   5   69.61    2.13 
   5   3   5   70.94    2.26 
  -6  -3  -5   30.50    0.83 
   6   3   5   32.13    1.55 
   6   3   5   27.39    1.32 
  -7  -3  -5    0.43    0.29 
   7   3   5   -0.10    0.51 
   7   3   5   -0.97    0.67 
  -8  -3  -5    1.49    0.37 
   8   3   5   -0.69    0.79 
   8   3   5    1.94    0.75 
  -9  -3  -5    4.70    0.53 
   9   3   5    4.26    1.35 
   9   3   5    5.21    0.98 
 -10  -3  -5    0.75    0.46 
  10   3   5    1.30    0.83 
  10   3   5    1.37    1.30 
 -11  -3  -5    2.17    0.57 
  11   3   5    2.92    1.61 
  12   3   5    3.36    1.80 
  13   3   5    2.93    2.13 
  10  -4  -5    3.01    2.05 
 -10   4   5    0.79    0.67 
   9  -4  -5    2.65    1.89 
  -9   4   5    1.93    0.72 
   8  -4  -5    3.75    1.73 
  -8   4   5    4.40    0.68 
   7  -4  -5    3.58    1.70 
  -7   4   5    3.50    0.60 
   6  -4  -5    0.50    1.16 
  -6   4   5    0.17    0.47 
   5  -4  -5    1.26    0.99 
  -5   4   5   -0.56    0.33 
   4  -4  -5   13.88    1.41 
  -4   4   5   14.44    0.70 
   3  -4  -5    7.07    1.01 
  -3   4   5    9.39    0.55 
   2  -4  -5   -0.19    0.63 
  -2   4   5   -0.16    0.24 
  -2   4   5   -0.04    0.21 
   1  -4  -5   36.95    1.58 
  -1   4   5   42.31    1.17 
  -1   4   5   40.83    1.04 
   0  -4  -5   70.38    2.13 
   0   4   5   75.80    1.92 
   0   4   5   73.14    1.57 
   1   4   5   59.67    1.67 
   1   4   5   58.72    1.29 
   2   4   5   27.13    1.03 
   2   4   5   28.73    0.77 
   3   4   5    1.53    0.29 
   3   4   5    1.23    0.23 
   3   4   5    1.17    0.44 
  -4  -4  -5   53.27    1.12 
   4   4   5   51.88    1.64 
   4   4   5   53.23    1.72 
  -5  -4  -5   31.22    0.80 
   5   4   5   31.85    1.36 
   5   4   5   30.99    1.36 
  -6  -4  -5    4.45    0.38 
   6   4   5    2.81    0.65 
   6   4   5    3.97    0.78 
  -7  -4  -5    6.16    0.46 
   7   4   5    5.12    0.86 
   7   4   5    5.61    1.00 
  -8  -4  -5   36.41    1.04 
   8   4   5   36.31    1.80 
   8   4   5   35.31    2.16 
  -9  -4  -5    0.80    0.43 
   9   4   5    1.09    1.15 
   9   4   5    1.27    0.80 
 -10  -4  -5    2.43    0.51 
  10   4   5    2.27    0.95 
  10   4   5    1.91    1.38 
 -11  -4  -5    0.79    0.53 
  11   4   5    0.89    1.45 
 -12  -4  -5    2.87    0.68 
  12   4   5    2.69    1.80 
  13   4   5    2.88    2.16 
  10  -5  -5   -0.92    1.90 
 -10   5   5    1.67    0.81 
   9  -5  -5    5.50    2.23 
  -9   5   5    2.69    0.77 
   8  -5  -5    4.22    1.86 
  -8   5   5    3.82    0.76 
   7  -5  -5    0.96    1.49 
  -7   5   5    3.11    0.66 
   6  -5  -5    0.60    1.33 
  -6   5   5   -0.14    0.42 
   5  -5  -5    0.24    0.96 
  -5   5   5    0.14    0.37 
   4  -5  -5    3.05    0.94 
  -4   5   5    2.86    0.43 
   3  -5  -5    8.03    1.09 
  -3   5   5    5.72    0.47 
   2  -5  -5   14.13    1.18 
  -2   5   5   14.15    0.63 
  -2   5   5   14.72    0.64 
   1  -5  -5   12.64    1.01 
  -1   5   5   12.88    0.67 
  -1   5   5   13.30    0.60 
   0  -5  -5   43.91    1.48 
   0   5   5   43.27    1.35 
   0   5   5   42.76    1.08 
   1   5   5    6.67    0.40 
   1   5   5    8.05    0.65 
   2   5   5    0.74    0.26 
   2   5   5    0.19    0.41 
   3   5   5   29.28    1.21 
   3   5   5   30.32    0.87 
  -4  -5  -5  191.98    3.44 
   4   5   5  187.42    4.64 
   4   5   5  175.63    4.61 
  -5  -5  -5   12.46    0.50 
   5   5   5   12.60    1.01 
   5   5   5   12.06    0.96 
  -6  -5  -5   10.59    0.50 
   6   5   5   11.10    1.07 
   6   5   5   10.18    1.02 
  -7  -5  -5   12.32    0.63 
   7   5   5   13.18    1.17 
   7   5   5   15.17    1.38 
  -8  -5  -5   26.85    0.93 
   8   5   5   27.56    2.08 
   8   5   5   28.44    1.68 
  -9  -5  -5    0.83    0.44 
   9   5   5   -1.59    1.05 
   9   5   5    1.64    0.89 
 -10  -5  -5   -0.17    0.45 
  10   5   5    2.58    1.36 
 -11  -5  -5   -0.24    0.48 
  11   5   5   -1.78    1.32 
 -12  -5  -5    1.36    0.61 
  12   5   5    1.67    1.69 
   9  -6  -5    9.66    2.53 
  -9   6   5    5.91    0.91 
   8  -6  -5    2.36    1.70 
  -8   6   5    3.25    0.68 
   7  -6  -5    4.29    1.70 
  -7   6   5    3.31    0.63 
   6  -6  -5    0.42    1.35 
  -6   6   5   -0.10    0.46 
   5  -6  -5    0.15    1.13 
  -5   6   5    0.09    0.45 
   4  -6  -5    0.99    0.93 
  -4   6   5    0.83    0.42 
   3  -6  -5    1.54    0.81 
  -3   6   5    1.24    0.38 
   2  -6  -5    1.63    0.67 
  -2   6   5    0.38    0.30 
   1  -6  -5   26.51    1.29 
  -1   6   5   25.55    0.87 
  -1   6   5   27.08    1.04 
   0  -6  -5   36.31    1.33 
   0   6   5   36.17    1.02 
   0   6   5   34.86    1.27 
  -1  -6  -5   -0.18    0.29 
   1   6   5   -0.33    0.26 
   1   6   5    0.17    0.38 
   2   6   5   29.78    0.87 
   2   6   5   29.85    1.27 
   3   6   5  113.66    3.12 
   3   6   5  112.60    2.37 
  -4  -6  -5  130.24    2.53 
   4   6   5  134.51    3.63 
  -5  -6  -5    0.26    0.25 
   5   6   5   -0.04    0.55 
  -6  -6  -5    8.05    0.52 
   6   6   5    8.54    0.96 
  -7  -6  -5   28.52    0.91 
   7   6   5   29.70    1.67 
   7   6   5   28.43    1.80 
  -8  -6  -5   12.03    0.72 
   8   6   5   15.09    1.46 
   8   6   5   13.19    1.51 
  -9  -6  -5    1.57    0.48 
   9   6   5    0.05    1.17 
   9   6   5    2.04    0.93 
 -10  -6  -5    0.23    0.47 
 -11  -6  -5   -0.71    0.49 
 -12  -6  -5   -1.32    0.58 
 -13  -6  -5    1.03    0.69 
   9  -7  -5    5.45    2.10 
  -9   7   5    6.14    0.98 
   8  -7  -5    3.19    1.88 
  -8   7   5    0.62    0.69 
   7  -7  -5    0.42    1.54 
  -7   7   5   -0.20    0.62 
   6  -7  -5    2.88    1.43 
  -6   7   5    4.38    0.65 
   5  -7  -5    1.92    1.23 
  -5   7   5    1.45    0.56 
   4  -7  -5    2.60    1.07 
  -4   7   5    1.16    0.45 
   3  -7  -5    0.76    0.85 
  -3   7   5    1.85    0.47 
   2  -7  -5    4.75    0.83 
  -2   7   5    5.84    0.51 
   1  -7  -5   53.37    1.95 
  -1   7   5   57.09    1.45 
   0  -7  -5   30.54    1.21 
   0   7   5   30.27    1.24 
   0   7   5   28.06    0.91 
  -1  -7  -5    9.95    0.62 
   1   7   5   10.14    0.59 
   1   7   5   11.61    0.90 
   2   7   5   59.28    1.97 
   2   7   5   55.33    1.41 
   3   7   5   79.80    2.48 
   3   7   5   79.59    1.83 
  -4  -7  -5   11.20    0.46 
   4   7   5   12.41    1.08 
  -5  -7  -5    3.21    0.32 
   5   7   5    3.46    0.77 
  -6  -7  -5   16.64    0.67 
   6   7   5   16.16    1.34 
  -7  -7  -5   19.66    0.76 
   7   7   5   21.32    1.58 
  -8  -7  -5    3.70    0.47 
   8   7   5    5.40    1.11 
  -9  -7  -5    0.33    0.46 
 -10  -7  -5    4.04    0.58 
 -11  -7  -5    1.19    0.61 
 -12  -7  -5    1.54    0.63 
 -13  -7  -5    0.30    0.66 
   9  -8  -5    4.55    2.05 
  -9   8   5    2.83    0.85 
   8  -8  -5    2.09    1.70 
  -8   8   5    1.13    0.68 
   7  -8  -5   15.11    2.30 
  -7   8   5   15.32    1.13 
   6  -8  -5    8.92    1.81 
  -6   8   5    7.73    0.85 
   5  -8  -5    4.03    1.42 
  -5   8   5    5.89    0.72 
   4  -8  -5    0.99    0.97 
  -4   8   5    2.09    0.55 
   3  -8  -5    2.78    0.95 
  -3   8   5    2.91    0.50 
   2  -8  -5    0.56    0.66 
  -2   8   5    0.59    0.41 
   1  -8  -5   13.41    1.07 
  -1   8   5   15.01    0.73 
   0  -8  -5    1.83    0.50 
   0   8   5    1.36    0.35 
  -1  -8  -5   30.75    1.09 
   1   8   5   28.87    0.95 
   1   8   5   28.55    1.34 
  -2  -8  -5   47.02    1.25 
   2   8   5   48.07    1.78 
   2   8   5   43.63    1.24 
   3   8   5   16.59    0.72 
   3   8   5   16.43    1.20 
  -4  -8  -5    2.38    0.29 
   4   8   5    2.38    0.68 
  -5  -8  -5   19.65    0.70 
   5   8   5   18.05    1.30 
  -6  -8  -5   33.38    0.98 
   6   8   5   34.90    1.79 
  -7  -8  -5   17.14    0.79 
   7   8   5   16.04    1.51 
  -8  -8  -5    0.62    0.44 
  -9  -8  -5    1.24    0.52 
 -10  -8  -5   11.81    0.81 
 -11  -8  -5    1.74    0.63 
 -12  -8  -5    0.50    0.69 
 -13  -8  -5    0.44    0.73 
   8  -9  -5    1.54    1.88 
  -8   9   5    0.40    0.74 
   7  -9  -5    7.60    1.98 
  -7   9   5    7.92    0.95 
   6  -9  -5    8.87    1.83 
  -6   9   5   11.49    1.00 
   5  -9  -5   -0.34    1.16 
  -5   9   5    1.43    0.64 
   4  -9  -5    1.03    1.09 
  -4   9   5    1.00    0.54 
   3  -9  -5    0.10    0.85 
  -3   9   5    0.37    0.43 
   2  -9  -5    0.79    0.72 
  -2   9   5    0.42    0.41 
   1  -9  -5    0.81    0.61 
  -1   9   5    1.09    0.43 
   0  -9  -5    4.55    0.62 
   0   9   5    4.01    0.51 
  -1  -9  -5   10.06    0.69 
   1   9   5    8.47    0.61 
  -2  -9  -5   20.69    0.78 
   2   9   5   21.50    0.85 
   3   9   5   11.15    1.11 
   3   9   5    8.47    0.61 
   4   9   5   16.23    1.26 
   4   9   5   17.05    0.80 
  -5  -9  -5   46.79    1.16 
   5   9   5   45.10    2.06 
  -6  -9  -5   58.19    1.42 
   6   9   5   61.27    2.55 
  -7  -9  -5   10.94    0.69 
  -8  -9  -5    2.24    0.52 
  -9  -9  -5   23.76    1.07 
 -10  -9  -5   14.11    0.90 
 -11  -9  -5    8.55    0.84 
 -12  -9  -5    0.33    0.71 
   8 -10  -5    9.87    2.47 
  -8  10   5    5.99    1.00 
   7 -10  -5    5.87    2.05 
  -7  10   5    5.75    0.94 
   6 -10  -5    4.35    1.76 
  -6  10   5    3.73    0.79 
   5 -10  -5    0.54    1.32 
  -5  10   5    0.63    0.57 
   4 -10  -5    0.66    1.08 
  -4  10   5    0.59    0.59 
   3 -10  -5   11.64    1.42 
  -3  10   5   13.55    0.95 
   2 -10  -5    0.39    0.75 
  -2  10   5    0.12    0.46 
   1 -10  -5    2.19    0.71 
  -1  10   5    2.42    0.48 
   0 -10  -5   25.58    1.29 
   0  10   5   26.01    1.02 
  -1 -10  -5    5.09    0.59 
   1  10   5    6.55    0.62 
  -2 -10  -5    9.38    0.62 
   2  10   5   11.84    0.77 
   3  10   5    5.35    0.59 
   4  10   5   20.84    0.93 
  -5 -10  -5   75.42    1.71 
  -6 -10  -5   27.45    0.96 
  -7 -10  -5   -0.28    0.36 
  -8 -10  -5   12.88    0.86 
  -9 -10  -5   45.09    1.47 
 -10 -10  -5   13.62    0.96 
 -11 -10  -5    2.07    0.65 
 -12 -10  -5   -0.11    0.59 
   7 -11  -5    6.16    2.11 
  -7  11   5    8.14    1.04 
   6 -11  -5    2.26    1.68 
  -6  11   5   -0.13    0.71 
   5 -11  -5    7.75    1.61 
  -5  11   5    9.02    0.98 
   4 -11  -5   -0.37    1.12 
  -4  11   5   -0.14    0.62 
   3 -11  -5   19.73    1.77 
  -3  11   5   19.73    1.17 
   2 -11  -5    3.94    0.99 
  -2  11   5    5.83    0.72 
   1 -11  -5    0.70    0.71 
  -1  11   5    1.09    0.48 
   0 -11  -5   14.21    1.11 
   0  11   5   12.60    0.82 
   1  11   5    7.08    0.70 
   2  11   5    8.85    0.69 
   3  11   5    0.77    0.48 
   4  11   5    6.11    0.69 
  -5 -11  -5   65.40    1.55 
  -6 -11  -5   -0.37    0.37 
  -7 -11  -5    1.74    0.46 
  -8 -11  -5   20.04    0.96 
  -9 -11  -5   11.60    0.87 
 -10 -11  -5    1.20    0.57 
 -11 -11  -5    1.05    0.72 
 -12 -11  -5    3.69    0.88 
   6 -12  -5    1.52    1.71 
  -6  12   5    2.22    0.85 
   5 -12  -5    5.49    1.66 
  -5  12   5    9.01    1.01 
   4 -12  -5   10.48    1.72 
  -4  12   5   12.40    1.08 
   3 -12  -5    0.67    1.03 
  -3  12   5    1.17    0.59 
   2 -12  -5    6.19    1.17 
  -2  12   5    7.95    0.85 
   1 -12  -5    1.02    0.79 
  -1  12   5    2.16    0.64 
   0  12   5    3.32    0.65 
   1  12   5    3.96    0.60 
   2  12   5   -0.23    0.46 
   3  12   5   14.44    0.90 
   4  12   5   91.61    2.34 
  -5 -12  -5    3.19    0.49 
  -6 -12  -5    2.47    0.52 
  -7 -12  -5   21.16    1.00 
  -8 -12  -5   17.51    1.02 
  -9 -12  -5    4.12    0.68 
 -10 -12  -5    0.77    0.66 
 -11 -12  -5    3.09    0.82 
 -12 -12  -5    5.92    0.92 
   6 -13  -5    1.23    1.70 
  -6  13   5    2.28    0.89 
   5 -13  -5    7.35    1.85 
  -5  13   5    5.53    0.98 
   4 -13  -5    4.70    1.51 
  -4  13   5    7.51    0.95 
  -3  13   5    2.26    0.74 
  -2  13   5    6.10    0.86 
  -1  13   5   -0.26    0.59 
   0  13   5    3.57    0.68 
   1  13   5    0.69    0.52 
   2  13   5   10.99    0.90 
   3  13   5   32.47    1.31 
   4  13   5   96.45    2.53 
  -5 -13  -5    1.41    0.42 
  -6 -13  -5    1.56    0.52 
  -7 -13  -5   21.97    1.05 
  -8 -13  -5   15.21    1.04 
  -9 -13  -5    0.42    0.57 
 -10 -13  -5    1.52    0.64 
 -11 -13  -5    9.41    1.00 
  -5  14   5    4.11    0.93 
  -4  14   5    0.30    0.78 
  -3  14   5    2.73    0.85 
  -2  14   5    7.52    0.89 
  -1  14   5    0.30    0.57 
   0  14   5    1.28    0.66 
   1  14   5    0.41    0.61 
   2  14   5    1.20    0.65 
   3  14   5   17.65    1.09 
  -4 -14  -5    3.70    0.49 
   4  14   5    2.72    0.72 
  -5 -14  -5   -0.36    0.41 
  -6 -14  -5   22.47    1.07 
  -7 -14  -5   25.30    1.09 
  -8 -14  -5   19.89    1.13 
  -9 -14  -5   -0.39    0.63 
 -10 -14  -5    1.37    0.78 
 -11 -14  -5    9.27    1.01 
  -4  15   5   -0.01    0.79 
  -3  15   5    4.20    0.93 
  -2  15   5    5.83    0.96 
  -1  15   5    1.33    0.67 
   0  15   5    2.96    0.72 
   1  15   5    7.07    0.92 
   2  15   5    0.44    0.67 
   3  15   5    2.60    0.67 
  -4 -15  -5    1.10    0.46 
  -5 -15  -5    0.50    0.50 
  -6 -15  -5   14.29    0.93 
  -7 -15  -5   18.37    1.09 
  -8 -15  -5    3.19    0.67 
  -9 -15  -5    5.33    0.83 
 -10 -15  -5   10.29    1.02 
  -3  16   5    4.31    0.89 
  -2  16   5    4.43    0.88 
  -1  16   5    1.92    0.82 
   0  16   5    1.07    0.78 
   1  16   5    2.33    0.72 
   2  16   5   -0.54    0.71 
   3  16   5   -0.82    0.69 
  -4 -16  -5    1.38    0.49 
  -5 -16  -5    3.41    0.63 
  -6 -16  -5    3.89    0.64 
  -7 -16  -5    4.69    0.69 
  -8 -16  -5    1.71    0.72 
  -9 -16  -5   26.64    1.45 
 -10 -16  -5   13.11    1.16 
  -2  17   5    3.34    0.97 
  -1  17   5    0.56    0.83 
   0  17   5    0.86    0.78 
   1  17   5    0.70    0.70 
   2  17   5    0.84    0.82 
   3  17   5    0.80    0.70 
  -4 -17  -5    1.14    0.60 
  -5 -17  -5    2.44    0.59 
  -6 -17  -5    3.92    0.74 
  -7 -17  -5   -0.10    0.59 
  -8 -17  -5   13.64    1.02 
  -9 -17  -5   17.10    1.23 
   0  18   5    6.61    1.03 
   1  18   5    0.59    0.88 
   2  18   5    1.10    0.78 
   3  18   5    2.63    0.91 
  -4 -18  -5    1.72    0.65 
  -6 -18  -5   -0.30    0.66 
  -7 -18  -5    0.34    0.73 
  -3 -19  -5   -0.62    0.61 
  -4 -19  -5    0.70    0.61 
  -5 -19  -5    1.98    0.66 
  -5 -18   6    1.16    1.02 
  -5 -18   6    0.45    0.74 
  -4 -18   6    0.28    1.06 
  -4 -18   6   -0.81    0.64 
  -3 -18   6    6.37    0.82 
  -3 -18   6    7.46    1.36 
  -2 -18   6   10.37    1.37 
  -1 -18   6   15.56    1.54 
   0 -18   6    0.22    0.96 
  -7 -17   6    0.52    0.83 
  -6 -17   6   -0.11    0.63 
  -5 -17   6    7.64    0.84 
  -4 -17   6    1.92    0.65 
  -4 -17   6    2.12    1.09 
  -3 -17   6    1.67    0.92 
  -3 -17   6    1.33    0.61 
  -2 -17   6    7.11    1.21 
  -2 -17   6    4.96    0.69 
  -1 -17   6    1.73    0.60 
  -1 -17   6    0.62    0.87 
   0 -17   6    2.50    1.01 
   0 -17   6    3.08    1.16 
   1 -17   6   14.14    1.70 
   2 -17   6    8.34    1.58 
  -8 -16   6   -1.51    0.67 
  -7 -16   6   -0.40    0.65 
  -6 -16   6    2.35    0.67 
  -5 -16   6    1.64    0.68 
  -4 -16   6    0.07    0.58 
  -3 -16   6   10.36    1.32 
  -3 -16   6   10.95    0.86 
  -2 -16   6    2.21    0.58 
  -2 -16   6    2.02    0.91 
  -1 -16   6   -0.01    0.50 
  -1 -16   6    0.66    0.85 
   0 -16   6    6.80    1.11 
   1 -16   6    8.70    1.14 
   1 -16   6    7.64    1.34 
   2 -16   6    6.80    1.40 
   3 -16   6    0.44    1.10 
   4 -16   6    2.53    1.52 
  -9 -15   6    0.20    0.89 
  -8 -15   6   -0.44    0.66 
  -7 -15   6   -0.03    0.71 
  -6 -15   6    0.30    0.66 
  -5 -15   6    6.37    0.71 
  -4 -15   6    5.79    0.70 
  -3 -15   6   12.50    0.83 
  -3 -15   6    8.84    1.11 
  -2 -15   6    0.75    0.83 
  -2 -15   6    0.37    0.50 
  -1 -15   6    1.97    0.51 
  -1 -15   6    1.78    0.83 
   0 -15   6   14.60    1.27 
   0 -15   6   12.99    0.81 
   1 -15   6   18.14    1.46 
   1 -15   6   20.94    1.83 
   2 -15   6    0.06    1.00 
   3 -15   6   -1.14    1.04 
   4 -15   6   16.11    1.96 
   5 -15   6    3.38    1.57 
  -9 -14   6   10.87    1.03 
  -8 -14   6    0.77    0.76 
  -7 -14   6   -0.61    0.57 
  -6 -14   6    0.97    0.65 
  -5 -14   6    1.44    0.58 
  -4 -14   6    5.44    0.66 
  -3 -14   6    6.67    0.64 
  -2 -14   6    0.78    0.76 
  -2 -14   6    0.05    0.45 
  -1 -14   6   10.24    0.69 
  -1 -14   6    9.62    1.07 
   0 -14   6   31.17    1.05 
   0 -14   6   33.25    1.67 
   1 -14   6   20.58    1.39 
   2 -14   6    0.42    0.70 
   2 -14   6    0.75    0.94 
   3 -14   6   10.36    1.59 
   4 -14   6    8.66    1.49 
   5 -14   6    5.31    1.46 
   6 -14   6    1.63    1.59 
 -10 -13   6    2.23    0.81 
  -9 -13   6    4.00    0.79 
  -8 -13   6    0.43    0.68 
  -7 -13   6   -0.52    0.54 
  -6 -13   6    0.99    0.60 
  -5 -13   6    0.17    0.51 
  -4 -13   6    2.62    0.57 
  -3 -13   6    0.30    0.46 
  -2 -13   6    0.67    0.71 
  -2 -13   6    0.49    0.42 
  -1 -13   6   15.27    1.22 
  -1 -13   6   13.14    0.75 
   0 -13   6   23.28    0.86 
   0 -13   6   23.03    1.38 
   1 -13   6    4.85    0.84 
   1 -13   6    4.73    0.47 
   2 -13   6   16.70    1.26 
   2 -13   6   16.00    1.49 
   3 -13   6   27.51    1.93 
   4 -13   6    8.98    1.44 
   5 -13   6    1.71    1.29 
   6 -13   6    4.89    1.52 
 -10 -12   6    5.91    0.97 
  -9 -12   6    6.86    0.91 
  -8 -12   6    0.31    0.66 
  -7 -12   6    1.08    0.61 
  -6 -12   6    2.26    0.62 
  -5 -12   6    6.35    0.65 
  -4 -12   6   10.57    0.72 
  -3 -12   6    0.62    0.37 
  -2 -12   6    0.89    0.38 
  -2 -12   6    0.73    0.58 
  -1 -12   6    4.45    0.76 
  -1 -12   6    5.99    0.52 
   0 -12   6   17.35    0.72 
   0 -12   6   18.37    1.21 
   1 -12   6    0.27    0.58 
   1 -12   6    0.60    0.33 
  -2  12  -6   36.03    1.24 
   2 -12   6   39.09    2.01 
   2 -12   6   39.10    1.61 
   3 -12   6   47.39    1.77 
   3 -12   6   44.43    2.41 
   4 -12   6    7.24    1.31 
   5 -12   6    0.83    1.03 
   6 -12   6    2.73    1.31 
   7 -12   6   20.48    2.46 
 -11 -11   6    3.33    0.96 
 -10 -11   6   10.75    1.01 
  -9 -11   6    5.75    0.86 
  -8 -11   6   -0.42    0.60 
  -7 -11   6    1.03    0.53 
  -6 -11   6    3.02    0.60 
  -5 -11   6    1.10    0.45 
  -4 -11   6   23.35    0.95 
  -3 -11   6    2.97    0.44 
  -2 -11   6    8.57    0.55 
  -1 -11   6    5.64    0.75 
  -1 -11   6    7.18    0.49 
   0 -11   6    4.00    0.66 
   0 -11   6    4.39    0.42 
   1 -11   6   39.66    1.00 
   1 -11   6   38.74    1.59 
  -2  11  -6   51.72    1.41 
   2 -11   6   50.36    1.82 
   3 -11   6   41.30    2.21 
   3 -11   6   43.08    1.66 
   4 -11   6   11.31    1.47 
   5 -11   6    2.12    1.16 
   6 -11   6   14.35    1.90 
   7 -11   6    9.44    1.76 
   8 -11   6    8.99    2.05 
 -11 -10   6    6.58    0.95 
 -10 -10   6   16.28    1.17 
  -9 -10   6    1.28    0.72 
  -8 -10   6    0.95    0.62 
  -7 -10   6   14.16    0.90 
  -6 -10   6    7.92    0.66 
  -5 -10   6    0.59    0.46 
  -4 -10   6    5.11    0.52 
  -3 -10   6    3.21    0.42 
  -2 -10   6    0.89    0.33 
  -1 -10   6   -0.18    0.52 
  -1 -10   6    0.34    0.29 
   0 -10   6    4.02    0.38 
   0 -10   6    3.69    0.65 
   1 -10   6    3.93    0.64 
   1 -10   6    4.70    0.36 
  -2  10  -6    3.26    0.44 
   2 -10   6    2.47    0.59 
  -3  10  -6    2.06    0.41 
   3 -10   6    2.74    0.62 
   3 -10   6    1.98    0.80 
   4 -10   6    0.04    0.53 
   4 -10   6   -0.45    0.77 
   5 -10   6   25.25    1.92 
   6 -10   6   23.69    2.14 
   7 -10   6    4.80    1.50 
   8 -10   6   -0.87    1.33 
   9 -10   6    0.14    1.59 
 -11  -9   6   16.15    1.24 
 -10  -9   6   12.81    1.01 
  -9  -9   6    0.67    0.66 
  -8  -9   6    2.31    0.64 
  -7  -9   6   17.13    0.98 
  -6  -9   6   10.41    0.70 
  -5  -9   6    1.02    0.45 
  -4  -9   6    2.35    0.43 
  -3  -9   6    1.65    0.36 
  -2  -9   6    3.37    0.37 
  -1  -9   6    5.33    0.69 
  -1  -9   6    5.93    0.40 
   0  -9   6    0.11    0.40 
   0  -9   6    0.60    0.25 
   1  -9   6   16.84    0.98 
   1  -9   6   17.19    0.56 
  -2   9  -6   20.53    0.77 
   2  -9   6   20.49    1.05 
  -3   9  -6   45.04    1.18 
   3  -9   6   42.11    2.06 
   3  -9   6   43.76    1.54 
   4  -9   6   12.41    0.92 
   4  -9   6   10.06    1.21 
   5  -9   6   75.21    3.14 
   6  -9   6    5.48    1.37 
   7  -9   6    1.26    1.14 
   8  -9   6    4.89    1.68 
   9  -9   6    6.18    1.95 
 -11  -8   6   12.66    1.15 
 -10  -8   6    7.05    0.85 
  -9  -8   6    4.39    0.69 
  -8  -8   6    7.20    0.75 
  -7  -8   6   28.00    1.13 
  -6  -8   6   10.65    0.70 
  -5  -8   6    2.04    0.41 
  -4  -8   6    0.44    0.32 
  -3  -8   6    0.15    0.30 
  -2  -8   6    4.04    0.36 
  -1  -8   6    6.16    0.68 
  -1  -8   6    5.15    0.36 
   0  -8   6   22.13    0.63 
   0  -8   6   21.61    1.05 
   1  -8   6   57.43    1.82 
   1  -8   6   59.43    1.22 
  -2   8  -6    0.45    0.27 
   2  -8   6    0.20    0.42 
  -3   8  -6    8.02    0.52 
   3  -8   6    8.71    0.72 
   3  -8   6    8.91    1.06 
  -4   8  -6  118.06    2.42 
   4  -8   6  114.27    3.77 
   4  -8   6  120.38    3.10 
   5  -8   6    7.76    0.74 
   5  -8   6    9.67    1.25 
   6  -8   6   16.19    1.71 
   7  -8   6    4.67    1.33 
   8  -8   6   10.04    1.69 
   9  -8   6    4.14    1.78 
  10  -8   6    1.98    1.72 
 -11  -7   6    4.71    0.90 
 -10  -7   6    0.73    0.70 
  -9  -7   6   10.29    0.94 
  -8  -7   6   34.37    1.30 
  -7  -7   6    8.58    0.72 
  -6  -7   6    4.37    0.54 
  -5  -7   6    5.11    0.48 
  -4  -7   6    7.12    0.51 
  -3  -7   6    2.95    0.37 
  -2  -7   6    0.29    0.25 
  -1  -7   6    0.55    0.22 
  -1  -7   6    1.03    0.41 
   0  -7   6   39.39    1.38 
   0  -7   6   40.51    0.91 
   1  -7   6   37.45    0.82 
   1  -7   6   36.58    1.31 
  -2   7  -6    1.92    0.28 
   2  -7   6    2.40    0.47 
  -3   7  -6    6.72    0.41 
   3  -7   6    5.48    0.60 
   3  -7   6    6.68    0.85 
  -4   7  -6   86.63    1.81 
   4  -7   6   85.62    3.00 
   4  -7   6   85.18    2.36 
  -5   7  -6   60.52    1.38 
   5  -7   6   57.67    1.80 
   5  -7   6   56.50    2.47 
   6  -7   6    2.45    1.05 
   7  -7   6    8.31    1.37 
   8  -7   6    2.70    1.25 
   9  -7   6    8.38    1.87 
  10  -7   6   -1.43    1.46 
 -11  -6   6    0.94    0.79 
 -10  -6   6    7.45    0.90 
  -9  -6   6   32.91    1.31 
  -8  -6   6   38.24    1.32 
  -7  -6   6    7.12    0.66 
  -6  -6   6    0.16    0.36 
  -5  -6   6   20.26    0.76 
  -4  -6   6   14.85    0.63 
  -3  -6   6    0.30    0.29 
  -2  -6   6    3.43    0.49 
  -2  -6   6    4.11    0.34 
  -1  -6   6   15.02    0.52 
  -1  -6   6   16.47    0.84 
   0  -6   6  139.08    3.48 
   0  -6   6  142.94    2.64 
   1  -6   6    0.12    0.34 
   1  -6   6    0.48    0.16 
  -2   6  -6    0.19    0.19 
   2  -6   6    0.52    0.34 
  -3   6  -6   28.53    0.73 
   3  -6   6   27.19    1.09 
  -4   6  -6   25.10    0.71 
   4  -6   6   25.30    1.50 
   4  -6   6   26.58    1.06 
  -5   6  -6   15.57    0.60 
   5  -6   6   15.11    0.87 
   5  -6   6   13.76    1.30 
   6  -6   6    0.39    0.48 
   6  -6   6    0.73    0.89 
   7  -6   6   23.68    2.00 
   8  -6   6   12.09    1.77 
   9  -6   6    3.84    1.44 
  10  -6   6    1.95    1.54 
 -11  -5   6    0.09    0.68 
 -10  -5   6   15.57    1.05 
  -9  -5   6   23.62    1.22 
  -8  -5   6   28.62    1.14 
  -7  -5   6    0.58    0.48 
  -6  -5   6    7.85    0.61 
  -5  -5   6   49.33    1.27 
  -4  -5   6   14.41    0.63 
  -3  -5   6    2.90    0.34 
  -2  -5   6    8.63    0.44 
  -2  -5   6    8.14    0.61 
  -1  -5   6   28.69    1.06 
  -1  -5   6   27.34    0.69 
   0  -5   6    1.76    0.40 
   0  -5   6    2.11    0.20 
   1  -5   6    4.99    0.49 
   1  -5   6    5.76    0.27 
  -2   5  -6   14.26    0.44 
   2  -5   6   14.48    0.75 
  -3   5  -6   19.87    0.54 
   3  -5   6   20.35    0.88 
  -4   5  -6    2.91    0.27 
   4  -5   6    2.55    0.63 
   4  -5   6    1.93    0.42 
  -5   5  -6    0.07    0.22 
   5  -5   6    0.10    0.39 
   5  -5   6    0.06    0.61 
  -6   5  -6    7.00    0.45 
   6  -5   6    6.41    0.66 
   6  -5   6    4.60    0.98 
   7  -5   6   40.82    2.35 
   8  -5   6   29.81    2.36 
   9  -5   6   -0.14    1.20 
  10  -5   6    4.99    1.64 
  11  -5   6    5.50    1.95 
 -11  -4   6    4.68    0.93 
 -10  -4   6    9.51    0.96 
  -9  -4   6   18.46    1.14 
  -8  -4   6   10.45    0.82 
  -7  -4   6    5.38    0.63 
  -6  -4   6   35.95    1.10 
  -5  -4   6   25.14    0.87 
  -4  -4   6    2.39    0.36 
  -3  -4   6   32.04    1.11 
  -3  -4   6   32.32    0.85 
  -2  -4   6   31.65    0.79 
  -2  -4   6   30.89    1.09 
  -1  -4   6    1.65    0.37 
  -1  -4   6    1.62    0.21 
   0  -4   6    2.94    0.38 
   0  -4   6    3.00    0.21 
   1  -4   6    6.17    0.52 
   1  -4   6    5.52    0.22 
   2  -4   6    2.39    0.38 
   2  -4   6    2.86    0.16 
  -3   4  -6    0.90    0.16 
   3  -4   6    0.31    0.31 
  -4   4  -6    0.41    0.17 
   4  -4   6    0.41    0.34 
   4  -4   6    0.41    0.48 
  -5   4  -6   10.83    0.45 
   5  -4   6    9.38    0.74 
   5  -4   6    9.95    1.08 
  -6   4  -6   28.65    0.81 
   6  -4   6   29.08    1.69 
   6  -4   6   27.69    1.14 
  -7   4  -6   43.09    1.11 
   7  -4   6   41.08    1.50 
   7  -4   6   36.54    2.11 
   8  -4   6   42.21    2.45 
   9  -4   6    2.36    1.43 
  10  -4   6   11.55    2.07 
  11  -4   6    6.51    2.11 
 -11  -3   6    3.16    0.89 
 -10  -3   6    8.18    0.87 
  -9  -3   6    8.17    0.84 
  -8  -3   6   -0.43    0.46 
  -7  -3   6   12.16    0.80 
  -7  -3   6   14.98    0.80 
  -6  -3   6   41.52    1.24 
  -5  -3   6   15.34    0.68 
  -5  -3   6   16.27    0.79 
  -4  -3   6   23.49    0.92 
  -4  -3   6   21.81    0.77 
  -3  -3   6   69.20    1.86 
  -3  -3   6   68.89    1.49 
  -2  -3   6  151.67    3.60 
  -2  -3   6  151.76    2.87 
  -1  -3   6    3.66    0.25 
  -1  -3   6    2.80    0.40 
   0  -3   6    9.02    0.30 
   1  -3   6    1.38    0.32 
   1  -3   6    0.78    0.11 
   2  -3   6   15.64    0.32 
   2  -3   6   14.84    0.73 
  -3   3  -6    1.86    0.14 
   3  -3   6    1.22    0.36 
  -4   3  -6    5.45    0.27 
   4  -3   6    4.57    0.71 
   4  -3   6    5.96    0.55 
  -5   3  -6   12.10    0.44 
   5  -3   6   11.01    1.02 
   5  -3   6   11.44    0.72 
  -6   3  -6   29.55    0.79 
   6  -3   6   28.09    1.61 
   6  -3   6   27.51    1.15 
  -7   3  -6   31.75    0.91 
   7  -3   6   33.28    1.34 
   7  -3   6   29.71    1.85 
   8  -3   6    1.30    1.11 
   9  -3   6   14.37    1.91 
  10  -3   6   18.41    2.28 
  11  -3   6    4.34    1.91 
  12  -3   6    1.04    1.80 
 -11  -2   6    4.91    0.94 
 -10  -2   6    9.27    0.97 
  -9  -2   6   -0.27    0.63 
  -8  -2   6   12.26    0.89 
  -7  -2   6   39.06    1.30 
  -7  -2   6   38.38    1.38 
  -6  -2   6   96.07    2.18 
  -6  -2   6   99.65    2.50 
  -5  -2   6    5.22    0.46 
  -5  -2   6    5.84    0.50 
  -4  -2   6    0.08    0.27 
  -4  -2   6    0.05    0.27 
  -3  -2   6  119.96    2.42 
  -3  -2   6  124.98    2.94 
  -2  -2   6  119.37    2.29 
  -2  -2   6  117.18    2.84 
  -1  -2   6    2.79    0.24 
  -1  -2   6    2.77    0.35 
   0  -2   6    8.39    0.29 
   0  -2   6    9.32    0.50 
   1  -2   6    2.35    0.34 
   1  -2   6    2.61    0.14 
   2  -2   6   31.62    1.05 
  -3   2  -6    8.11    0.21 
   3  -2   6    7.35    0.60 
  -4   2  -6    3.83    0.24 
   4  -2   6    3.22    0.46 
   4  -2   6    4.03    0.64 
  -5   2  -6   37.12    0.84 
   5  -2   6   38.12    1.66 
   5  -2   6   34.89    1.26 
  -6   2  -6   33.57    0.86 
   6  -2   6   35.90    1.72 
   6  -2   6   33.16    1.27 
  -7   2  -6    2.29    0.34 
   7  -2   6    3.12    0.96 
   7  -2   6    2.46    0.60 
  -8   2  -6    2.92    0.43 
   8  -2   6    3.91    0.68 
   8  -2   6    2.52    1.03 
   9  -2   6   31.04    2.46 
  10  -2   6   14.47    1.95 
  11  -2   6    2.30    1.71 
  12  -2   6   -0.23    1.89 
 -11  -1   6    3.36    0.90 
 -10  -1   6    5.91    0.93 
  -9  -1   6    0.43    0.58 
  -8  -1   6   17.77    1.07 
  -7  -1   6   24.38    1.08 
  -6  -1   6   23.14    0.87 
  -6  -1   6   23.70    0.91 
  -5  -1   6    3.13    0.38 
  -5  -1   6    1.90    0.36 
  -4  -1   6   46.23    1.30 
  -4  -1   6   46.08    1.18 
  -3  -1   6  129.07    2.56 
  -3  -1   6  130.05    3.05 
  -2  -1   6   77.53    1.94 
  -2  -1   6   78.18    1.60 
  -1  -1   6    0.61    0.18 
  -1  -1   6    0.88    0.26 
   0  -1   6   54.11    1.45 
   0  -1   6   53.37    1.07 
   1  -1   6    2.95    0.17 
   1  -1   6    2.79    0.35 
   2  -1   6   50.92    1.45 
  -3   1  -6   59.31    1.12 
  -3   1  -6   62.92    1.14 
   3  -1   6   62.17    1.71 
  -4   1  -6   11.88    0.36 
   4  -1   6   10.39    0.85 
   4  -1   6   12.08    0.72 
  -5   1  -6   37.90    0.85 
   5  -1   6   38.39    1.31 
   5  -1   6   38.67    1.62 
  -6   1  -6   15.07    0.54 
   6  -1   6   16.34    1.27 
   6  -1   6   14.90    0.91 
  -7   1  -6    1.31    0.31 
   7  -1   6    1.79    0.56 
   7  -1   6    1.28    0.84 
  -8   1  -6   15.37    0.72 
   8  -1   6   17.63    1.75 
   8  -1   6   17.54    1.16 
   9  -1   6   26.01    2.23 
  10  -1   6   10.03    1.72 
  11  -1   6   -0.59    1.57 
  12  -1   6    2.36    1.77 
 -11   0   6    2.14    0.87 
 -10   0   6    0.96    0.66 
  -9   0   6    7.62    0.84 
  -8   0   6   18.88    1.03 
  -7   0   6   13.70    0.84 
  -6   0   6    2.95    0.46 
  -5   0   6    5.71    0.50 
  -5   0   6    4.97    0.40 
  -4   0   6   74.14    1.71 
  -4   0   6   78.94    1.91 
  -3   0   6   40.05    1.02 
  -3   0   6   40.01    1.12 
  -2   0   6    1.20    0.26 
  -2   0   6    1.11    0.23 
  -1   0   6    0.37    0.24 
  -1   0   6   -0.09    0.18 
   0   0   6   14.70    0.44 
   0   0   6   15.81    0.64 
   1   0   6   12.75    0.35 
   2   0   6   22.56    0.48 
   2   0   6   22.08    0.85 
  -3   0  -6   25.15    0.52 
   3   0   6   25.83    0.96 
  -4   0  -6   82.11    1.60 
   4   0   6   87.63    2.49 
   4   0   6   87.27    2.28 
  -5   0  -6   16.24    0.49 
   5   0   6   15.32    1.06 
   5   0   6   16.59    0.87 
  -6   0  -6    2.37    0.28 
   6   0   6    2.24    0.51 
   6   0   6    1.96    0.69 
  -7   0  -6    3.82    0.35 
   7   0   6    2.93    0.59 
   7   0   6    2.70    0.89 
  -8   0  -6   12.24    0.64 
   8   0   6   11.46    1.35 
   8   0   6   13.48    1.08 
  -9   0  -6   33.32    1.10 
   9   0   6   35.09    2.44 
   9   0   6   36.51    1.69 
  10   0   6    9.12    1.74 
  11   0   6    1.31    1.47 
  12   0   6    2.17    1.84 
 -11   1   6    1.02    0.87 
 -10   1   6    1.87    0.79 
  -9   1   6    7.54    0.87 
  -8   1   6   16.35    1.04 
  -7   1   6    1.58    0.50 
  -6   1   6    3.57    0.51 
  -5   1   6   36.15    1.11 
  -5   1   6   37.66    1.03 
  -4   1   6  133.74    3.04 
  -4   1   6  131.09    2.73 
  -3   1   6   48.16    1.25 
  -3   1   6   46.59    1.17 
  -2   1   6    1.53    0.26 
  -2   1   6    1.16    0.25 
  -1   1   6  113.89    2.67 
  -1   1   6  112.75    2.21 
   0   1   6   29.64    0.73 
   0   1   6   32.49    0.97 
   1   1   6  146.74    2.75 
   1   1   6  152.04    3.50 
   2   1   6   17.32    0.76 
   2   1   6   16.63    0.44 
  -3  -1  -6   20.26    0.47 
   3   1   6   22.35    0.86 
   3   1   6   21.60    0.86 
  -4  -1  -6  114.04    2.11 
   4   1   6  116.76    3.07 
   4   1   6  108.60    2.86 
  -5  -1  -6    8.91    0.38 
   5   1   6    8.52    0.80 
   5   1   6    8.45    0.70 
  -6  -1  -6    0.20    0.22 
   6   1   6    0.20    0.44 
   6   1   6   -0.58    0.55 
  -7  -1  -6    4.23    0.38 
   7   1   6    6.17    0.74 
   7   1   6    4.67    0.94 
  -8  -1  -6    6.33    0.48 
   8   1   6    6.75    0.86 
   8   1   6    7.88    1.28 
  -9  -1  -6   21.61    0.89 
   9   1   6   24.74    1.53 
   9   1   6   24.53    2.14 
 -10  -1  -6    0.04    0.42 
  10   1   6   -0.45    1.27 
  11   1   6    9.37    1.98 
  12   1   6    5.74    1.88 
 -11   2   6    0.40    0.84 
 -10   2   6    2.13    0.76 
  -9   2   6   12.89    1.05 
  -8   2   6    2.00    0.59 
   7  -2  -6    1.32    1.62 
  -7   2   6    0.83    0.53 
   6  -2  -6   23.57    2.25 
  -6   2   6   20.24    0.91 
   5  -2  -6   62.68    3.07 
  -5   2   6   67.56    1.65 
   4  -2  -6   95.77    3.67 
  -4   2   6  100.20    2.27 
  -4   2   6   98.98    2.16 
  -3   2   6   22.84    0.78 
  -3   2   6   25.43    0.75 
  -2   2   6   10.50    0.49 
  -2   2   6   11.17    0.50 
  -1   2   6  104.90    2.44 
  -1   2   6  100.15    2.05 
   0   2   6    9.48    0.41 
   0   2   6   10.09    0.54 
   1   2   6    5.14    0.30 
   1   2   6    4.93    0.46 
   2   2   6    6.64    0.53 
   2   2   6    6.76    0.32 
  -3  -2  -6    1.30    0.15 
   3   2   6    1.24    0.41 
   3   2   6    1.13    0.28 
  -4  -2  -6   38.42    0.83 
   4   2   6   39.51    1.34 
   4   2   6   37.64    1.31 
  -5  -2  -6   11.41    0.43 
   5   2   6    9.90    0.81 
   5   2   6   11.80    0.88 
  -6  -2  -6    0.14    0.22 
   6   2   6    0.41    0.46 
   6   2   6    0.28    0.53 
  -7  -2  -6   33.82    0.91 
   7   2   6   34.24    1.81 
   7   2   6   34.57    1.49 
  -8  -2  -6   12.20    0.61 
   8   2   6   11.64    1.11 
   8   2   6   11.13    1.28 
  -9  -2  -6   36.36    1.10 
   9   2   6   36.13    2.40 
   9   2   6   34.30    1.82 
 -10  -2  -6   13.51    0.83 
  10   2   6   15.06    1.98 
  10   2   6   14.67    1.44 
  11   2   6    7.35    1.70 
  12   2   6    6.52    2.02 
  13   2   6   -0.71    1.87 
 -10   3   6    6.43    0.98 
   9  -3  -6    7.79    2.15 
  -9   3   6   10.97    1.00 
   8  -3  -6    0.58    1.58 
  -8   3   6    1.95    0.67 
   7  -3  -6   -1.83    1.44 
  -7   3   6   -0.33    0.54 
   6  -3  -6   19.15    2.24 
  -6   3   6   20.76    0.96 
   5  -3  -6   64.54    3.08 
  -5   3   6   65.27    1.69 
   4  -3  -6    7.67    1.29 
  -4   3   6    8.93    0.59 
   3  -3  -6    0.66    0.82 
  -3   3   6    0.56    0.32 
  -3   3   6    0.98    0.22 
   2  -3  -6   70.06    2.66 
  -2   3   6   76.61    1.68 
  -2   3   6   76.58    1.83 
  -1   3   6   89.85    2.16 
  -1   3   6   86.51    1.84 
   0   3   6    0.60    0.30 
   0   3   6    1.01    0.24 
   1   3   6    3.90    0.30 
   1   3   6    4.25    0.46 
   2   3   6   22.89    0.93 
   2   3   6   24.20    0.65 
   3   3   6    1.05    0.25 
   3   3   6    0.70    0.21 
   3   3   6    0.50    0.35 
  -4  -3  -6   17.50    0.49 
   4   3   6   18.19    0.96 
   4   3   6   18.16    0.84 
  -5  -3  -6    1.82    0.25 
   5   3   6    2.25    0.53 
   5   3   6    1.35    0.47 
  -6  -3  -6   12.87    0.52 
   6   3   6   12.25    0.95 
   6   3   6   12.60    1.06 
  -7  -3  -6    8.74    0.51 
   7   3   6    9.62    1.07 
   7   3   6    9.32    0.97 
  -8  -3  -6  129.46    2.67 
   8   3   6  132.76    4.30 
   8   3   6  134.43    3.83 
  -9  -3  -6   13.69    0.76 
   9   3   6   15.13    1.74 
   9   3   6   14.76    1.38 
 -10  -3  -6    4.29    0.56 
  10   3   6    3.67    1.44 
  10   3   6    5.44    1.08 
 -11  -3  -6   29.32    1.15 
  11   3   6   35.44    2.89 
  12   3   6    9.43    2.15 
  13   3   6   -1.30    1.83 
 -10   4   6    4.78    0.87 
   9  -4  -6    5.33    2.05 
  -9   4   6    8.95    0.99 
   8  -4  -6    3.85    1.89 
  -8   4   6    1.31    0.59 
   7  -4  -6    3.09    1.74 
  -7   4   6    4.26    0.65 
   6  -4  -6   22.32    2.24 
  -6   4   6   22.54    1.07 
   5  -4  -6   33.17    2.45 
  -5   4   6   35.43    1.20 
   4  -4  -6    1.01    0.97 
  -4   4   6    0.26    0.35 
   3  -4  -6   58.62    2.54 
  -3   4   6   56.27    1.45 
  -3   4   6   61.57    1.46 
   2  -4  -6   51.48    2.15 
  -2   4   6   52.43    1.36 
  -2   4   6   48.20    1.27 
   1  -4  -6   46.70    1.87 
  -1   4   6   47.92    1.33 
  -1   4   6   46.62    1.17 
   0   4   6   20.55    0.81 
   0   4   6   20.92    0.68 
   1   4   6  109.67    2.18 
   1   4   6  107.03    2.72 
   2   4   6  116.21    2.96 
   2   4   6  116.40    2.31 
   3   4   6   31.41    0.84 
   3   4   6   28.26    1.15 
   3   4   6   31.83    0.91 
  -4  -4  -6    0.28    0.18 
   4   4   6    0.03    0.35 
   4   4   6    0.03    0.38 
  -5  -4  -6   -0.07    0.20 
   5   4   6   -0.04    0.45 
   5   4   6   -0.06    0.46 
  -6  -4  -6   14.59    0.57 
   6   4   6   14.83    1.15 
   6   4   6   13.88    0.99 
  -7  -4  -6    8.05    0.51 
   7   4   6    6.61    1.00 
   7   4   6   10.28    1.04 
  -8  -4  -6   24.25    0.85 
   8   4   6   26.88    1.57 
   8   4   6   22.52    1.81 
  -9  -4  -6    2.81    0.46 
   9   4   6    2.66    1.22 
   9   4   6    2.17    0.88 
 -10  -4  -6   32.39    1.12 
  10   4   6   30.23    2.49 
  10   4   6   31.59    1.97 
 -11  -4  -6    7.95    0.73 
  11   4   6    6.57    1.71 
  12   4   6   10.06    2.14 
  13   4   6    0.50    1.92 
  10  -5  -6    4.64    2.50 
 -10   5   6    2.99    0.91 
   9  -5  -6   -0.36    1.95 
  -9   5   6    1.54    0.78 
   8  -5  -6   -0.04    1.51 
  -8   5   6    0.85    0.67 
   7  -5  -6   18.54    2.48 
  -7   5   6   18.27    1.05 
   6  -5  -6   14.15    2.06 
  -6   5   6   17.00    1.03 
   5  -5  -6   14.32    1.76 
  -5   5   6   14.22    0.89 
   4  -5  -6    7.09    1.20 
  -4   5   6    6.31    0.58 
   3  -5  -6   46.95    2.28 
  -3   5   6   50.03    1.34 
   2  -5  -6   57.97    2.32 
  -2   5   6   61.39    1.49 
  -2   5   6   60.76    1.61 
   1  -5  -6    3.14    0.70 
  -1   5   6    3.69    0.44 
  -1   5   6    3.24    0.37 
   0  -5  -6   23.00    1.17 
   0   5   6   24.04    0.96 
   0   5   6   23.52    0.78 
   1   5   6  184.57    4.45 
   1   5   6  187.83    3.58 
   2   5   6   97.31    2.65 
   2   5   6  100.64    2.06 
   3   5   6   40.24    1.45 
   3   5   6   40.42    1.05 
  -4  -5  -6    2.72    0.24 
   4   5   6    2.16    0.42 
   4   5   6    2.51    0.53 
  -5  -5  -6    0.08    0.22 
   5   5   6    0.41    0.48 
   5   5   6    0.10    0.47 
  -6  -5  -6    1.09    0.28 
   6   5   6    0.69    0.59 
   6   5   6    1.40    0.62 
  -7  -5  -6    1.26    0.34 
   7   5   6    0.91    0.79 
   7   5   6    1.59    0.66 
  -8  -5  -6    4.62    0.48 
   8   5   6    2.86    0.84 
   8   5   6    4.80    1.13 
  -9  -5  -6    7.32    0.60 
   9   5   6    9.91    1.28 
   9   5   6   10.22    1.55 
 -10  -5  -6   10.49    0.74 
  10   5   6    9.07    1.33 
  10   5   6   10.02    1.72 
 -11  -5  -6    6.99    0.68 
  11   5   6    5.11    1.66 
 -12  -5  -6    1.37    0.63 
  12   5   6   -2.03    1.56 
   9  -6  -6    0.89    1.81 
  -9   6   6    1.33    0.78 
   8  -6  -6    2.85    1.71 
  -8   6   6    2.69    0.78 
   7  -6  -6    5.31    1.69 
  -7   6   6    5.35    0.79 
   6  -6  -6    9.72    1.85 
  -6   6   6    7.88    0.79 
   5  -6  -6    0.53    1.20 
  -5   6   6   -0.06    0.48 
   4  -6  -6    3.45    1.11 
  -4   6   6    3.85    0.56 
   3  -6  -6   52.68    2.38 
  -3   6   6   52.72    1.44 
   2  -6  -6   20.48    1.42 
  -2   6   6   20.73    0.85 
  -2   6   6   20.25    0.84 
   1  -6  -6    0.53    0.58 
  -1   6   6    0.76    0.30 
  -1   6   6    0.86    0.36 
   0  -6  -6   21.87    1.11 
   0   6   6   22.34    0.96 
   0   6   6   19.99    0.75 
   1   6   6  109.43    2.92 
   1   6   6  111.62    2.32 
   2   6   6   52.57    1.72 
   2   6   6   51.13    1.27 
   3   6   6    0.65    0.31 
   3   6   6    0.47    0.45 
  -4  -6  -6    2.11    0.26 
   4   6   6    1.76    0.55 
  -5  -6  -6   22.60    0.66 
   5   6   6   21.26    1.23 
  -6  -6  -6   -0.23    0.26 
   6   6   6    0.36    0.56 
   6   6   6    0.77    0.65 
  -7  -6  -6    5.28    0.43 
   7   6   6    4.43    0.97 
   7   6   6    4.66    0.94 
  -8  -6  -6   16.04    0.77 
   8   6   6   15.81    1.56 
   8   6   6   16.60    1.51 
  -9  -6  -6   16.70    0.83 
   9   6   6   17.52    1.64 
   9   6   6   17.18    1.80 
 -10  -6  -6    4.62    0.57 
  10   6   6    6.94    1.25 
  10   6   6    5.84    1.56 
 -11  -6  -6    0.76    0.55 
  11   6   6   -0.22    1.46 
 -12  -6  -6    0.86    0.61 
   9  -7  -6    1.24    2.11 
  -9   7   6   -0.03    0.75 
   8  -7  -6    2.92    1.82 
  -8   7   6    1.40    0.76 
   7  -7  -6    1.91    1.54 
  -7   7   6    1.17    0.69 
   6  -7  -6    1.77    1.41 
  -6   7   6    0.10    0.59 
   5  -7  -6    1.15    1.23 
  -5   7   6    0.42    0.55 
   4  -7  -6   10.20    1.51 
  -4   7   6   12.28    0.85 
   3  -7  -6   19.52    1.66 
  -3   7   6   18.72    0.87 
   2  -7  -6   24.62    1.58 
  -2   7   6   24.13    0.95 
   1  -7  -6    6.40    0.85 
  -1   7   6    8.34    0.68 
  -1   7   6    5.95    0.51 
   0  -7  -6    7.59    0.74 
   0   7   6    7.31    0.71 
   0   7   6    6.81    0.54 
  -1  -7  -6   52.74    1.62 
   1   7   6   53.57    1.80 
   1   7   6   52.82    1.35 
   2   7   6    0.27    0.27 
   2   7   6    0.30    0.48 
   3   7   6    1.50    0.57 
   3   7   6    2.70    0.40 
   4   7   6   20.50    0.83 
   4   7   6   23.09    1.31 
  -5  -7  -6    5.75    0.38 
   5   7   6    3.91    0.76 
  -6  -7  -6    4.56    0.41 
   6   7   6    4.73    0.93 
  -7  -7  -6    1.93    0.40 
   7   7   6    1.13    0.83 
  -8  -7  -6   29.34    1.00 
   8   7   6   27.96    1.86 
  -9  -7  -6   17.98    0.89 
   9   7   6   16.88    1.65 
 -10  -7  -6    4.37    0.59 
 -11  -7  -6   -0.19    0.51 
 -12  -7  -6    6.17    0.78 
 -13  -7  -6   14.61    1.17 
   8  -8  -6    1.54    1.94 
  -8   8   6    2.45    0.77 
   7  -8  -6    0.74    1.66 
  -7   8   6   -0.36    0.67 
   6  -8  -6    1.60    1.44 
  -6   8   6   -0.60    0.59 
   5  -8  -6    8.02    1.68 
  -5   8   6    8.06    0.84 
   4  -8  -6   21.55    1.98 
  -4   8   6   19.36    1.07 
   3  -8  -6    9.55    1.33 
  -3   8   6   10.29    0.78 
   2  -8  -6   -0.05    0.69 
  -2   8   6    0.32    0.41 
   1  -8  -6   31.72    1.55 
  -1   8   6   31.24    1.10 
   0  -8  -6   48.18    1.71 
   0   8   6   44.26    1.30 
   0   8   6   46.48    1.70 
  -1  -8  -6   38.28    1.34 
   1   8   6   41.65    1.61 
   1   8   6   38.91    1.18 
   2   8   6    0.43    0.55 
   2   8   6    0.22    0.30 
   3   8   6   18.15    1.23 
   3   8   6   18.93    0.81 
   4   8   6   15.52    0.74 
   4   8   6   14.79    1.22 
  -5  -8  -6    5.69    0.40 
   5   8   6    7.03    0.94 
  -6  -8  -6   -0.02    0.31 
   6   8   6    0.01    0.72 
  -7  -8  -6    0.37    0.34 
   7   8   6    0.28    0.82 
  -8  -8  -6   23.66    0.90 
   8   8   6   22.76    1.84 
  -9  -8  -6   11.71    0.77 
   9   8   6   11.53    1.53 
 -10  -8  -6    3.21    0.58 
 -11  -8  -6    0.44    0.51 
 -12  -8  -6   19.01    1.21 
 -13  -8  -6    3.72    0.80 
   8  -9  -6    1.85    1.80 
  -8   9   6    0.72    0.83 
   7  -9  -6    1.42    1.72 
  -7   9   6   -1.24    0.59 
   6  -9  -6    2.58    1.42 
  -6   9   6    2.29    0.74 
   5  -9  -6   15.71    1.99 
  -5   9   6   19.69    1.19 
   4  -9  -6   27.24    2.23 
  -4   9   6   31.23    1.32 
   3  -9  -6    1.91    1.02 
  -3   9   6    1.32    0.50 
   2  -9  -6   13.99    1.33 
  -2   9   6   13.20    0.89 
   1  -9  -6   51.77    2.05 
  -1   9   6   51.20    1.48 
   0  -9  -6   31.96    1.42 
   0   9   6   34.85    1.16 
  -1  -9  -6   23.52    1.06 
   1   9   6   24.78    0.96 
  -2  -9  -6    1.09    0.31 
   2   9   6    1.35    0.63 
   2   9   6    1.15    0.40 
   3   9   6    9.96    0.64 
   3   9   6    8.35    0.96 
   4   9   6    0.21    0.36 
   4   9   6    0.20    0.61 
  -5  -9  -6    0.45    0.27 
   5   9   6   -0.72    0.69 
  -6  -9  -6    3.46    0.46 
   6   9   6    2.84    0.86 
  -7  -9  -6    0.41    0.34 
   7   9   6    0.21    0.85 
  -8  -9  -6   13.93    0.84 
   8   9   6   12.24    1.45 
  -9  -9  -6    9.39    0.70 
 -10  -9  -6    0.92    0.55 
 -11  -9  -6    3.94    0.68 
 -12  -9  -6   14.78    1.06 
   7 -10  -6    1.33    1.74 
  -7  10   6   -0.18    0.79 
   6 -10  -6    3.08    1.66 
  -6  10   6    4.16    0.82 
   5 -10  -6   19.35    2.19 
  -5  10   6   17.61    1.13 
   4 -10  -6    8.62    1.60 
  -4  10   6    8.77    0.82 
   3 -10  -6    0.31    0.93 
  -3  10   6   -0.07    0.55 
   2 -10  -6   35.57    1.96 
  -2  10   6   34.86    1.35 
   1 -10  -6   27.89    1.60 
  -1  10   6   28.67    1.11 
   0 -10  -6   17.93    1.16 
   0  10   6   15.39    0.91 
  -1 -10  -6   -0.16    0.44 
   1  10   6   -0.28    0.35 
   2  10   6    2.89    0.52 
   3  10   6   41.19    1.29 
   4  10   6    2.60    0.86 
   4  10   6    4.25    0.57 
  -5 -10  -6    0.44    0.31 
   5  10   6    1.81    0.90 
  -6 -10  -6    0.08    0.38 
   6  10   6    0.20    0.88 
  -7 -10  -6    2.39    0.44 
  -8 -10  -6   16.56    0.86 
  -9 -10  -6    1.16    0.48 
 -10 -10  -6    1.24    0.63 
 -11 -10  -6    6.55    0.83 
 -12 -10  -6    7.27    0.89 
   7 -11  -6    3.97    2.02 
  -7  11   6    1.71    0.85 
   6 -11  -6    4.38    1.81 
  -6  11   6    5.25    0.92 
   5 -11  -6    6.85    1.75 
  -5  11   6    9.47    0.99 
   4 -11  -6    1.78    1.25 
  -4  11   6    0.64    0.59 
   3 -11  -6    5.54    1.28 
  -3  11   6    5.43    0.80 
   2 -11  -6   19.96    1.75 
  -2  11   6   20.27    1.07 
   1 -11  -6   19.21    1.53 
  -1  11   6   20.01    1.02 
   0  11   6    2.18    0.52 
   1  11   6   10.80    0.77 
   2  11   6   10.99    0.79 
   3  11   6   17.65    0.96 
   4  11   6    0.34    0.48 
  -5 -11  -6   37.82    1.07 
  -6 -11  -6   10.84    0.67 
  -7 -11  -6    5.53    0.56 
  -8 -11  -6    0.94    0.47 
  -9 -11  -6    0.32    0.53 
 -10 -11  -6    5.52    0.71 
 -11 -11  -6    5.12    0.83 
 -12 -11  -6    3.68    0.84 
   6 -12  -6    7.32    2.06 
  -6  12   6    5.87    1.03 
   5 -12  -6    2.54    1.58 
  -5  12   6    3.80    0.88 
   4 -12  -6    2.20    1.37 
  -4  12   6    1.51    0.67 
   3 -12  -6    3.63    1.27 
  -3  12   6    3.26    0.69 
  -2  12   6    9.52    0.88 
  -1  12   6    8.34    0.86 
   0  12   6    1.58    0.60 
   1  12   6   25.23    1.17 
   2  12   6   28.83    1.18 
   3  12   6   31.00    1.21 
   4  12   6    6.17    0.69 
  -5 -12  -6    6.46    0.53 
  -6 -12  -6   23.80    0.98 
  -7 -12  -6    0.12    0.48 
  -8 -12  -6    1.96    0.57 
  -9 -12  -6    0.91    0.61 
 -10 -12  -6    0.49    0.57 
 -11 -12  -6    1.00    0.76 
 -12 -12  -6    0.25    0.79 
  -5  13   6    1.06    0.76 
  -4  13   6    2.96    0.84 
  -3  13   6    6.84    0.91 
  -2  13   6   10.77    0.97 
  -1  13   6    0.61    0.57 
   0  13   6    1.97    0.66 
   1  13   6   26.71    1.29 
   2  13   6   27.38    1.20 
   3  13   6    2.61    0.61 
   4  13   6    6.28    0.74 
  -5 -13  -6   35.69    1.11 
  -6 -13  -6   14.94    0.88 
  -7 -13  -6    0.00    0.47 
  -8 -13  -6   -0.29    0.47 
  -9 -13  -6   -0.21    0.60 
 -10 -13  -6   -0.22    0.57 
 -11 -13  -6    0.82    0.69 
  -5  14   6    0.08    0.87 
  -4  14   6    0.62    0.80 
  -3  14   6    7.58    1.02 
  -2  14   6    7.10    0.93 
  -1  14   6   -1.87    0.63 
   0  14   6   12.11    0.99 
   1  14   6    7.93    0.93 
   2  14   6   11.81    0.95 
   3  14   6    4.92    0.80 
   4  14   6   16.08    1.10 
  -5 -14  -6   26.88    1.07 
  -6 -14  -6    9.96    0.72 
  -7 -14  -6    0.27    0.56 
  -8 -14  -6   -0.03    0.50 
  -9 -14  -6    0.25    0.66 
 -10 -14  -6   -0.25    0.70 
 -11 -14  -6   -0.94    0.64 
  -4  15   6   -0.22    0.76 
  -3  15   6    2.88    0.89 
  -2  15   6    1.43    0.84 
  -1  15   6    5.47    0.91 
   0  15   6   15.41    1.22 
   1  15   6    5.08    0.87 
   2  15   6    0.40    0.59 
   3  15   6   11.77    1.07 
   4  15   6   20.68    1.36 
  -5 -15  -6   10.86    0.77 
  -6 -15  -6    0.90    0.51 
  -7 -15  -6    0.40    0.54 
  -8 -15  -6    6.17    0.75 
  -9 -15  -6    0.75    0.71 
 -10 -15  -6    1.67    0.79 
  -3  16   6    1.41    0.87 
  -2  16   6    3.26    0.96 
  -1  16   6    8.67    1.08 
   0  16   6   12.19    1.10 
   1  16   6    2.58    0.81 
   2  16   6    1.15    0.79 
   3  16   6   11.97    1.09 
  -4 -16  -6   16.00    0.98 
   4  16   6   18.01    1.32 
  -5 -16  -6    7.56    0.74 
  -6 -16  -6    0.66    0.59 
  -7 -16  -6    1.73    0.61 
  -8 -16  -6    5.12    0.82 
  -9 -16  -6    1.04    0.76 
 -10 -16  -6   -0.59    0.77 
  -1  17   6    6.00    1.08 
   0  17   6    1.97    0.87 
   1  17   6    1.15    0.74 
   2  17   6    7.52    1.07 
   3  17   6    8.85    1.04 
  -4 -17  -6   15.40    1.02 
  -5 -17  -6   -0.30    0.50 
  -6 -17  -6    0.97    0.65 
  -7 -17  -6    6.32    0.78 
  -8 -17  -6    1.64    0.69 
  -9 -17  -6    0.68    0.78 
   1  18   6    0.55    0.80 
   2  18   6    4.51    0.94 
   3  18   6   11.42    1.27 
  -4 -18  -6    0.35    0.55 
  -5 -18  -6    1.26    0.66 
  -7 -18  -6    4.98    0.85 
  -4 -19  -6    0.41    0.65 
  -5 -18   7    1.80    1.22 
  -4 -18   7   11.39    1.52 
  -4 -18   7   10.00    0.98 
  -3 -18   7    8.78    1.31 
  -3 -18   7    9.79    0.92 
  -2 -18   7    3.68    1.18 
  -1 -18   7   -0.52    0.99 
   0 -18   7    0.80    1.10 
   0 -18   7    0.40    1.02 
  -6 -17   7    5.55    0.90 
  -5 -17   7   20.23    1.74 
  -5 -17   7   22.32    1.30 
  -4 -17   7   13.82    1.02 
  -4 -17   7   12.09    1.52 
  -3 -17   7    8.29    1.31 
  -3 -17   7    6.59    0.79 
  -2 -17   7    0.19    0.57 
  -2 -17   7    0.87    0.96 
  -1 -17   7    3.76    1.11 
   0 -17   7    3.49    1.08 
   1 -17   7    1.17    1.01 
   1 -17   7    1.16    1.09 
   2 -17   7   -0.47    1.19 
  -7 -16   7   -1.33    0.72 
  -6 -16   7   11.25    1.00 
  -5 -16   7   31.74    1.94 
  -5 -16   7   30.68    1.39 
  -4 -16   7   12.78    0.93 
  -4 -16   7   11.51    1.33 
  -3 -16   7    0.24    0.56 
  -3 -16   7    0.00    0.88 
  -2 -16   7    5.04    1.09 
  -2 -16   7    3.96    0.65 
  -1 -16   7   10.49    1.20 
  -1 -16   7    9.78    0.75 
   0 -16   7    5.16    1.08 
   1 -16   7   -0.52    0.81 
   1 -16   7   -0.85    0.94 
   2 -16   7    1.47    1.19 
   3 -16   7    1.42    1.23 
  -8 -15   7    4.94    0.91 
  -7 -15   7    3.89    0.73 
  -5 -15   7   14.49    0.97 
  -4 -15   7    7.67    1.13 
  -4 -15   7    6.87    0.74 
  -3 -15   7    2.82    0.89 
  -3 -15   7    2.13    0.55 
  -2 -15   7   10.52    0.74 
  -2 -15   7    8.82    1.19 
  -1 -15   7   20.00    1.46 
  -1 -15   7   23.54    0.98 
   0 -15   7    1.69    0.86 
   1 -15   7    0.21    0.90 
   1 -15   7   -0.28    0.72 
   2 -15   7    2.64    0.86 
   2 -15   7    2.18    1.12 
   3 -15   7    0.51    1.03 
   4 -15   7    2.33    1.31 
  -9 -14   7    1.10    0.85 
  -8 -14   7   -0.41    0.64 
  -7 -14   7    7.31    0.88 
  -5 -14   7    3.67    0.61 
  -4 -14   7   -0.23    0.50 
  -3 -14   7   20.55    1.56 
  -3 -14   7   21.57    0.99 
  -2 -14   7   16.98    1.38 
  -2 -14   7   15.35    0.85 
  -1 -14   7   28.98    1.65 
  -1 -14   7   28.06    1.02 
   0 -14   7   -1.01    0.69 
   0 -14   7    0.06    0.41 
   1 -14   7    0.92    0.77 
   2 -14   7    1.26    0.93 
   2 -14   7    1.30    0.74 
   3 -14   7    0.72    1.06 
   4 -14   7    0.81    1.14 
   5 -14   7   -0.68    1.14 
 -10 -13   7    0.82    0.79 
  -9 -13   7    4.28    0.90 
  -8 -13   7    7.59    0.86 
  -6 -13   7    1.52    0.57 
  -5 -13   7    0.52    0.54 
  -4 -13   7   15.86    0.92 
  -3 -13   7   56.39    2.19 
  -3 -13   7   58.10    1.55 
  -2 -13   7   30.94    1.06 
  -2 -13   7   33.61    1.63 
  -1 -13   7   12.83    0.77 
  -1 -13   7   12.57    1.15 
   0 -13   7    2.11    0.73 
   0 -13   7    1.46    0.41 
   1 -13   7   17.62    1.30 
   2 -13   7    5.08    0.87 
   2 -13   7    5.18    1.15 
   3 -13   7    2.10    0.76 
   3 -13   7    3.82    1.20 
   4 -13   7    0.77    1.13 
   5 -13   7   -1.06    1.11 
   6 -13   7    0.33    1.24 
 -10 -12   7    2.17    0.89 
  -9 -12   7    0.16    0.66 
  -8 -12   7    9.07    0.90 
  -6 -12   7    2.42    0.62 
  -5 -12   7    2.68    0.58 
  -4 -12   7   28.95    1.10 
  -3 -12   7   56.69    2.15 
  -3 -12   7   54.08    1.48 
  -2 -12   7   27.26    1.43 
  -2 -12   7   25.56    0.94 
  -1 -12   7    1.95    0.41 
  -1 -12   7    3.02    0.75 
   0 -12   7    7.27    0.87 
   0 -12   7    8.69    0.56 
   1 -12   7   40.32    1.09 
   1 -12   7   41.91    1.74 
   2 -12   7    6.71    0.91 
   3 -12   7    1.49    0.87 
   3 -12   7    1.90    0.70 
   4 -12   7    2.19    1.12 
   5 -12   7   -0.50    1.13 
   6 -12   7    0.42    1.18 
   7 -12   7   -1.35    1.43 
 -10 -11   7   -0.87    0.74 
  -9 -11   7   -0.08    0.62 
  -8 -11   7    3.73    0.71 
  -7 -11   7    5.03    0.71 
  -6 -11   7   -0.32    0.51 
  -5 -11   7   16.86    0.96 
  -4 -11   7   97.70    2.21 
  -3 -11   7   82.64    2.65 
  -3 -11   7   87.41    1.95 
  -2 -11   7   12.91    0.68 
  -2 -11   7   12.15    1.08 
  -1 -11   7   10.21    0.59 
  -1 -11   7    8.63    0.89 
   0 -11   7   25.14    0.84 
   0 -11   7   27.01    1.37 
   1 -11   7   34.84    0.95 
   1 -11   7   35.15    1.54 
   2 -11   7    4.87    0.78 
   2 -11   7    5.39    0.41 
   3 -11   7   -0.20    0.85 
   3 -11   7    0.22    0.56 
   4 -11   7    1.01    0.86 
   4 -11   7   -0.57    0.59 
   5 -11   7    1.06    1.11 
   6 -11   7   -0.96    0.99 
   7 -11   7    0.25    1.25 
   8 -11   7    2.26    1.77 
 -11 -10   7   -0.02    0.84 
 -10 -10   7    3.55    0.89 
  -9 -10   7   -0.21    0.60 
  -8 -10   7    1.95    0.68 
  -6 -10   7    0.46    0.53 
  -5 -10   7   13.57    0.78 
  -4 -10   7   56.36    1.49 
  -3 -10   7   17.92    0.78 
  -2 -10   7    8.66    0.86 
  -2 -10   7    8.41    0.57 
  -1 -10   7   78.03    1.69 
  -1 -10   7   75.52    2.36 
   0 -10   7   63.53    1.39 
   0 -10   7   60.33    2.05 
   1 -10   7   21.29    0.68 
   1 -10   7   19.61    1.16 
   2 -10   7    0.73    0.55 
   2 -10   7    0.03    0.26 
   3 -10   7   11.51    1.32 
   3 -10   7   12.63    1.00 
   4 -10   7    9.11    1.32 
   4 -10   7    9.35    0.89 
   5 -10   7    0.58    1.03 
   6 -10   7    2.06    1.21 
   7 -10   7   -1.08    1.27 
   8 -10   7    1.76    1.51 
 -11  -9   7   -0.22    0.71 
 -10  -9   7    0.78    0.68 
  -9  -9   7   -0.43    0.56 
  -8  -9   7    6.92    0.82 
  -7  -9   7    1.31    0.50 
  -6  -9   7    3.79    0.56 
  -5  -9   7    7.75    0.63 
  -4  -9   7   21.31    0.88 
  -3  -9   7    1.55    0.34 
  -2  -9   7   34.36    1.42 
  -2  -9   7   34.15    0.97 
  -1  -9   7   97.32    1.99 
  -1  -9   7   95.16    2.75 
   0  -9   7   72.55    2.22 
   0  -9   7   70.48    1.52 
   1  -9   7    3.84    0.66 
   1  -9   7    4.88    0.34 
   2  -9   7    6.13    0.70 
  -3   9  -7   10.92    0.60 
   3  -9   7   11.63    1.25 
   3  -9   7   11.34    0.91 
   4  -9   7   21.27    1.16 
   4  -9   7   20.36    1.55 
   5  -9   7   -0.99    0.89 
   5  -9   7   -0.28    0.55 
   6  -9   7   -1.37    0.87 
   7  -9   7   -2.13    1.12 
   8  -9   7   -0.64    1.35 
   9  -9   7   -1.48    1.62 
 -11  -8   7    1.03    0.73 
 -10  -8   7    0.06    0.63 
  -9  -8   7    1.55    0.65 
  -8  -8   7    0.07    0.48 
  -7  -8   7    0.19    0.52 
  -6  -8   7    7.62    0.63 
  -5  -8   7   26.53    0.99 
  -4  -8   7    2.60    0.44 
  -3  -8   7    9.10    0.84 
  -3  -8   7    9.75    0.57 
  -2  -8   7   39.14    1.45 
  -2  -8   7   37.18    0.99 
  -1  -8   7   63.27    1.38 
  -1  -8   7   64.13    2.01 
   0  -8   7   63.15    1.34 
   0  -8   7   62.79    1.95 
   1  -8   7    5.15    0.35 
   1  -8   7    6.22    0.69 
   2  -8   7   17.41    0.99 
   2  -8   7   18.84    0.53 
  -3   8  -7   20.35    0.70 
   3  -8   7   20.35    1.05 
   4  -8   7    6.56    0.99 
   4  -8   7    8.70    0.78 
   5  -8   7   -0.04    0.76 
   5  -8   7    0.41    0.51 
   6  -8   7    3.78    1.07 
   7  -8   7    0.94    1.06 
   8  -8   7    0.14    1.16 
   9  -8   7   -2.68    1.40 
  10  -8   7    0.80    1.80 
 -11  -7   7    1.23    0.74 
 -10  -7   7    1.42    0.75 
  -9  -7   7   -0.08    0.62 
  -8  -7   7   -0.01    0.50 
  -7  -7   7    5.56    0.60 
  -6  -7   7    4.09    0.56 
  -5  -7   7   13.85    0.74 
  -4  -7   7   -0.43    0.29 
  -3  -7   7    8.47    0.73 
  -3  -7   7    8.30    0.52 
  -2  -7   7   50.35    1.66 
  -2  -7   7   49.48    1.17 
  -1  -7   7   18.51    0.94 
  -1  -7   7   19.12    0.60 
   0  -7   7    4.55    0.30 
   0  -7   7    5.26    0.62 
   1  -7   7   66.24    1.98 
   1  -7   7   65.98    1.33 
   2  -7   7   45.27    0.94 
   2  -7   7   43.16    1.50 
  -3   7  -7   38.04    0.93 
   3  -7   7   36.92    1.36 
  -4   7  -7    2.23    0.30 
   4  -7   7    2.73    0.75 
   4  -7   7    0.93    0.49 
   5  -7   7    0.95    0.53 
   5  -7   7    0.92    0.76 
   6  -7   7    6.33    1.21 
   7  -7   7    0.81    1.14 
   8  -7   7    0.47    1.10 
   9  -7   7   -0.19    1.47 
  10  -7   7    1.06    1.78 
 -11  -6   7    2.66    0.89 
 -10  -6   7    1.29    0.65 
  -9  -6   7   -0.05    0.55 
  -8  -6   7    1.10    0.58 
  -7  -6   7    4.88    0.64 
  -6  -6   7    0.60    0.43 
  -5  -6   7    1.48    0.41 
  -4  -6   7    0.56    0.40 
  -4  -6   7    0.04    0.32 
  -3  -6   7   30.23    1.22 
  -3  -6   7   29.98    0.88 
  -2  -6   7   60.99    1.87 
  -2  -6   7   63.08    1.37 
  -1  -6   7   37.43    0.89 
  -1  -6   7   36.65    1.29 
   0  -6   7   47.59    1.53 
   0  -6   7   48.63    1.03 
   1  -6   7  103.99    2.79 
   1  -6   7  109.06    2.01 
   2  -6   7   76.36    2.15 
   2  -6   7   77.45    1.46 
  -3   6  -7    6.06    0.35 
   3  -6   7    6.02    0.60 
  -4   6  -7    7.61    0.39 
   4  -6   7    6.35    0.64 
   4  -6   7    5.97    0.85 
   5  -6   7   14.58    0.90 
   5  -6   7   16.69    1.35 
   6  -6   7   11.48    0.87 
   6  -6   7    9.07    1.23 
   7  -6   7    3.61    1.24 
   8  -6   7    0.35    1.05 
   9  -6   7   -0.90    1.18 
  10  -6   7    2.16    1.55 
 -11  -5   7    4.08    0.86 
 -10  -5   7    0.47    0.63 
  -9  -5   7    0.09    0.54 
  -8  -5   7   -0.47    0.48 
  -8  -5   7    1.18    0.56 
  -7  -5   7    0.14    0.44 
  -7  -5   7    0.53    0.51 
  -6  -5   7    1.83    0.48 
  -5  -5   7    3.21    0.41 
  -5  -5   7    2.74    0.52 
  -4  -5   7    1.41    0.33 
  -4  -5   7    2.69    0.50 
  -3  -5   7   65.82    1.92 
  -3  -5   7   66.62    1.47 
  -2  -5   7   56.30    1.71 
  -2  -5   7   56.97    1.26 
  -1  -5   7   21.00    0.59 
  -1  -5   7   20.57    0.90 
   0  -5   7  201.41    4.85 
   0  -5   7  210.13    3.75 
   1  -5   7  150.47    2.75 
   1  -5   7  150.96    2.75 
   1  -5   7  151.81    3.69 
   2  -5   7   86.73    1.57 
   2  -5   7   82.35    2.27 
  -3   5  -7    0.27    0.16 
   3  -5   7    0.25    0.37 
  -4   5  -7   10.93    0.40 
   4  -5   7    9.51    0.98 
   4  -5   7    9.85    0.73 
  -5   5  -7   27.65    0.71 
   5  -5   7   26.20    1.14 
   5  -5   7   25.52    1.53 
   6  -5   7   14.35    0.94 
   6  -5   7   12.97    1.40 
   7  -5   7    3.07    1.11 
   8  -5   7   -0.09    0.97 
   9  -5   7   -0.44    1.12 
  10  -5   7    0.74    1.45 
  11  -5   7    0.94    1.86 
 -11  -4   7    5.73    0.96 
 -10  -4   7    0.53    0.74 
  -9  -4   7    0.48    0.56 
  -8  -4   7    0.99    0.58 
  -7  -4   7   -0.02    0.44 
  -7  -4   7    0.69    0.46 
  -6  -4   7    1.70    0.47 
  -6  -4   7    0.89    0.40 
  -5  -4   7    8.62    0.70 
  -5  -4   7    9.28    0.62 
  -4  -4   7    0.43    0.32 
  -4  -4   7    0.81    0.39 
  -3  -4   7   40.51    1.31 
  -3  -4   7   40.96    1.03 
  -2  -4   7    1.30    0.35 
  -2  -4   7    2.33    0.29 
  -1  -4   7   61.55    1.73 
  -1  -4   7   58.43    1.24 
   0  -4   7  192.71    4.55 
   0  -4   7  194.23    3.51 
   1  -4   7  299.62    5.35 
   1  -4   7  304.16    6.86 
   2  -4   7   46.49    0.87 
   2  -4   7   47.13    1.46 
  -3   4  -7    0.14    0.12 
   3  -4   7    0.38    0.37 
  -4   4  -7    6.60    0.29 
   4  -4   7    6.29    0.82 
   4  -4   7    5.89    0.60 
  -5   4  -7   19.11    0.54 
   5  -4   7   16.81    0.95 
   5  -4   7   18.81    1.34 
  -6   4  -7    4.49    0.35 
   6  -4   7    5.00    0.65 
   6  -4   7    5.47    1.02 
   7  -4   7   -0.63    0.89 
   7  -4   7    0.73    0.54 
   8  -4   7    1.65    1.14 
   9  -4   7    0.69    1.15 
  10  -4   7    0.29    1.49 
  11  -4   7   -0.73    1.62 
 -11  -3   7    2.73    0.91 
 -10  -3   7    0.13    0.63 
  -9  -3   7    0.26    0.58 
  -8  -3   7    0.01    0.48 
  -7  -3   7    1.17    0.45 
  -7  -3   7    1.19    0.46 
  -6  -3   7    0.29    0.37 
  -6  -3   7    0.91    0.41 
  -5  -3   7    1.31    0.40 
  -5  -3   7    1.66    0.41 
  -4  -3   7   29.25    0.91 
  -4  -3   7   29.99    1.07 
  -3  -3   7    0.84    0.35 
  -3  -3   7    0.91    0.29 
  -2  -3   7    0.80    0.23 
  -2  -3   7    0.71    0.34 
  -1  -3   7   61.74    1.27 
  -1  -3   7   62.38    1.72 
   0  -3   7   76.52    2.03 
   0  -3   7   76.51    1.47 
   1  -3   7   14.96    0.74 
   1  -3   7   14.62    0.35 
   2  -3   7   35.78    1.21 
   3  -3   7   43.39    1.39 
  -4   3  -7   79.31    1.44 
   4  -3   7   73.68    2.48 
   4  -3   7   75.78    2.12 
  -5   3  -7   31.32    0.72 
   5  -3   7   29.86    1.16 
   5  -3   7   30.41    1.56 
  -6   3  -7    0.33    0.22 
   6  -3   7   -0.43    0.59 
   6  -3   7    0.94    0.46 
   7  -3   7    0.76    0.53 
   7  -3   7    0.12    0.82 
   8  -3   7   12.37    1.56 
   9  -3   7   -0.99    1.03 
  10  -3   7   -0.30    1.24 
  11  -3   7    0.62    1.70 
 -11  -2   7    3.42    0.86 
 -10  -2   7    5.07    0.82 
  -9  -2   7    1.03    0.62 
  -8  -2   7    4.18    0.71 
  -7  -2   7    2.02    0.53 
  -6  -2   7    0.93    0.40 
  -6  -2   7    0.55    0.37 
  -5  -2   7    0.24    0.35 
  -5  -2   7    0.26    0.31 
  -4  -2   7   77.94    1.75 
  -4  -2   7   79.15    2.07 
  -3  -2   7   17.64    0.77 
  -3  -2   7   19.74    0.67 
  -2  -2   7    1.40    0.26 
  -2  -2   7    1.05    0.33 
  -1  -2   7   37.89    0.86 
  -1  -2   7   38.03    1.16 
   0  -2   7  138.26    2.51 
   0  -2   7  134.04    3.26 
   1  -2   7    4.41    0.44 
   1  -2   7    4.76    0.20 
   2  -2   7   46.84    1.40 
   3  -2   7   91.77    2.41 
  -4   2  -7   59.02    1.11 
   4  -2   7   55.93    1.72 
   4  -2   7   60.16    2.02 
  -5   2  -7   22.04    0.56 
   5  -2   7   21.84    1.02 
   5  -2   7   21.64    1.31 
  -6   2  -7   15.34    0.53 
   6  -2   7   15.74    0.91 
   6  -2   7   18.37    1.36 
  -7   2  -7    7.96    0.50 
   7  -2   7    7.54    1.10 
   7  -2   7    8.45    0.81 
   8  -2   7   18.46    1.19 
   8  -2   7   14.12    1.54 
   9  -2   7    0.41    1.18 
  10  -2   7    0.28    1.39 
  11  -2   7   -0.38    1.37 
  12  -2   7   -0.75    1.79 
 -11  -1   7    0.37    0.85 
 -10  -1   7    4.75    0.82 
  -9  -1   7   19.45    1.26 
  -8  -1   7    3.51    0.69 
  -7  -1   7   11.40    0.80 
  -6  -1   7    2.23    0.40 
  -6  -1   7    2.02    0.49 
  -5  -1   7    6.53    0.51 
  -5  -1   7    5.66    0.51 
  -4  -1   7    1.09    0.31 
  -4  -1   7    1.39    0.32 
  -3  -1   7    2.52    0.36 
  -3  -1   7    2.75    0.36 
  -2  -1   7    3.45    0.33 
  -2  -1   7    3.44    0.38 
  -1  -1   7   23.65    0.64 
  -1  -1   7   24.59    0.84 
   0  -1   7  118.71    2.23 
   0  -1   7  118.93    2.88 
   1  -1   7    1.53    0.15 
   1  -1   7    1.65    0.34 
   2  -1   7  125.96    3.08 
   3  -1   7  167.44    3.99 
  -4   1  -7   59.81    1.11 
   4  -1   7   57.19    1.92 
   4  -1   7   55.76    1.71 
  -5   1  -7    2.83    0.23 
   5  -1   7    2.88    0.65 
   5  -1   7    2.23    0.48 
  -6   1  -7   49.13    1.10 
   6  -1   7   50.09    2.05 
   6  -1   7   50.37    1.67 
  -7   1  -7   20.45    0.69 
   7  -1   7   19.25    1.10 
   7  -1   7   19.66    1.56 
  -8   1  -7    5.04    0.45 
   8  -1   7    5.32    0.80 
   8  -1   7    7.21    1.27 
   9  -1   7    2.22    1.11 
  10  -1   7    4.00    1.53 
  11  -1   7   -2.00    1.47 
  12  -1   7    1.64    1.91 
 -11   0   7    2.39    0.90 
 -10   0   7   12.45    1.04 
  -9   0   7    5.33    0.77 
  -8   0   7    2.91    0.68 
  -7   0   7    1.05    0.54 
  -6   0   7   10.59    0.74 
  -5   0   7    1.53    0.42 
  -5   0   7    0.76    0.30 
  -4   0   7    2.48    0.34 
  -4   0   7    2.11    0.35 
  -3   0   7    0.47    0.27 
  -3   0   7    0.38    0.27 
  -2   0   7    4.67    0.41 
  -2   0   7    3.53    0.35 
  -1   0   7   76.52    1.94 
  -1   0   7   74.99    1.56 
   0   0   7  184.29    3.40 
   0   0   7  184.20    4.26 
   1   0   7    0.08    0.13 
   1   0   7    0.03    0.27 
   2   0   7   95.34    2.40 
   2   0   7   93.80    1.75 
  -3   0  -7   10.71    0.28 
   3   0   7   11.42    0.71 
  -4   0  -7   29.52    0.64 
   4   0   7   31.46    1.25 
   4   0   7   29.30    1.15 
  -5   0  -7   27.83    0.65 
   5   0   7   26.21    1.26 
   5   0   7   30.32    1.17 
  -6   0  -7   28.53    0.75 
   6   0   7   30.07    1.27 
   6   0   7   28.83    1.51 
  -7   0  -7   15.46    0.59 
   7   0   7   16.01    1.03 
   7   0   7   12.24    1.21 
  -8   0  -7    1.85    0.36 
   8   0   7    2.71    0.70 
   8   0   7    2.85    1.04 
   9   0   7   -0.16    0.67 
   9   0   7   -0.14    1.06 
  10   0   7    4.73    1.51 
  11   0   7   -0.35    1.48 
  12   0   7   -0.33    1.73 
 -11   1   7    6.59    1.00 
 -10   1   7   15.96    1.21 
  -9   1   7    2.15    0.66 
  -8   1   7    9.31    0.84 
  -7   1   7   15.50    1.00 
  -6   1   7    2.86    0.51 
  -5   1   7   11.04    0.68 
  -5   1   7   11.20    0.55 
  -4   1   7    0.30    0.25 
  -4   1   7    0.56    0.35 
  -3   1   7    2.72    0.35 
  -3   1   7    3.20    0.35 
  -2   1   7    2.69    0.34 
  -2   1   7    3.32    0.35 
  -1   1   7   16.54    0.68 
  -1   1   7   16.65    0.57 
   0   1   7   38.18    1.17 
   0   1   7   39.28    0.90 
   1   1   7   56.78    1.15 
   1   1   7   55.25    1.55 
   2   1   7   64.81    1.27 
   2   1   7   63.25    1.76 
  -3  -1  -7    6.14    0.22 
   3   1   7    8.21    0.65 
  -4  -1  -7    0.66    0.16 
   4   1   7    0.11    0.40 
   4   1   7    0.60    0.38 
  -5  -1  -7   55.37    1.14 
   5   1   7   54.66    1.89 
   5   1   7   55.01    1.76 
  -6  -1  -7   21.57    0.63 
   6   1   7   21.66    1.10 
   6   1   7   21.24    1.29 
  -7  -1  -7   17.51    0.62 
   7   1   7   17.80    1.10 
   7   1   7   19.41    1.45 
  -8  -1  -7    5.35    0.46 
   8   1   7    5.20    0.83 
   8   1   7    4.76    1.12 
  -9  -1  -7    6.21    0.53 
   9   1   7    6.29    1.37 
   9   1   7    5.47    0.92 
  10   1   7    5.66    1.54 
  11   1   7    4.56    1.66 
  12   1   7   -1.79    1.63 
 -10   2   7   10.10    1.12 
  -9   2   7    3.36    0.83 
  -8   2   7    0.46    0.57 
  -7   2   7    1.76    0.55 
  -6   2   7    3.82    0.55 
  -5   2   7    0.80    0.43 
  -4   2   7    4.16    0.45 
  -4   2   7    5.49    0.39 
  -3   2   7    2.84    0.34 
  -3   2   7    2.72    0.40 
  -2   2   7   16.98    0.68 
  -2   2   7   17.82    0.64 
  -1   2   7    5.11    0.36 
  -1   2   7    6.39    0.49 
   0   2   7   51.76    1.45 
   0   2   7   53.36    1.17 
   1   2   7   83.58    2.18 
   1   2   7   86.34    1.70 
   2   2   7    1.68    0.39 
   2   2   7    1.38    0.20 
   3   2   7    6.55    0.33 
   3   2   7    6.99    0.59 
  -4  -2  -7   16.67    0.45 
   4   2   7   17.52    0.86 
   4   2   7   16.07    0.87 
  -5  -2  -7   78.58    1.56 
   5   2   7   78.81    2.30 
   5   2   7   77.57    2.37 
  -6  -2  -7   16.57    0.55 
   6   2   7   17.35    1.06 
   6   2   7   16.38    1.13 
  -7  -2  -7    1.82    0.31 
   7   2   7    1.42    0.58 
   7   2   7    1.98    0.75 
  -8  -2  -7    1.43    0.35 
   8   2   7    1.39    0.68 
   8   2   7    1.14    0.89 
  -9  -2  -7   29.73    0.99 
   9   2   7   30.20    2.19 
   9   2   7   29.09    1.63 
 -10  -2  -7    4.02    0.55 
  10   2   7    5.38    1.07 
  10   2   7    2.69    1.24 
  11   2   7    0.31    1.29 
  12   2   7    1.00    1.68 
  13   2   7    0.66    1.89 
 -10   3   7    2.23    0.84 
  -9   3   7   -0.21    0.69 
  -8   3   7    5.44    0.78 
  -7   3   7    8.09    0.76 
   6  -3  -7   -0.18    1.35 
  -6   3   7    0.13    0.51 
   5  -3  -7    1.75    1.15 
  -5   3   7   -0.15    0.38 
   4  -3  -7    3.63    1.12 
  -4   3   7    3.97    0.51 
  -3   3   7    0.60    0.25 
  -3   3   7    0.30    0.30 
  -2   3   7    1.34    0.31 
  -2   3   7    1.45    0.31 
  -1   3   7    0.99    0.29 
  -1   3   7    1.56    0.34 
   0   3   7  161.46    3.76 
   0   3   7  158.26    3.08 
   1   3   7   97.66    2.49 
   1   3   7   98.10    1.96 
   2   3   7   11.48    0.47 
   2   3   7   11.16    0.68 
   3   3   7   24.88    0.83 
   3   3   7   23.90    0.68 
   3   3   7   22.30    0.99 
  -4  -3  -7    1.60    0.20 
   4   3   7    0.95    0.35 
   4   3   7    0.94    0.44 
  -5  -3  -7   51.91    1.14 
   5   3   7   54.53    1.78 
   5   3   7   54.75    1.82 
  -6  -3  -7    5.60    0.35 
   6   3   7    4.94    0.75 
   6   3   7    5.50    0.73 
  -7  -3  -7    0.42    0.25 
   7   3   7   -0.16    0.67 
   7   3   7    0.21    0.55 
  -8  -3  -7   12.07    0.61 
   8   3   7   12.91    1.19 
   8   3   7    9.96    1.29 
  -9  -3  -7   10.52    0.65 
   9   3   7   11.34    1.22 
   9   3   7   11.58    1.58 
 -10  -3  -7    4.47    0.55 
  10   3   7    2.52    1.33 
  10   3   7    3.99    1.06 
  11   3   7    1.44    1.50 
  12   3   7    1.19    1.61 
  13   3   7    1.77    1.91 
 -10   4   7    0.22    0.81 
  -9   4   7    7.74    0.96 
   8  -4  -7   10.54    2.34 
  -8   4   7   11.20    0.98 
   7  -4  -7   11.69    2.10 
  -7   4   7   15.16    1.03 
   6  -4  -7   -0.35    1.28 
  -6   4   7   -0.13    0.53 
   5  -4  -7    2.03    1.18 
  -5   4   7    1.03    0.45 
   4  -4  -7    0.05    0.90 
  -4   4   7    0.14    0.40 
   3  -4  -7   -0.79    0.81 
  -3   4   7    0.78    0.25 
  -3   4   7    0.69    0.36 
  -2   4   7    0.91    0.29 
  -2   4   7    0.75    0.32 
  -1   4   7    9.32    0.52 
  -1   4   7    9.46    0.59 
   0   4   7   31.42    0.87 
   0   4   7   31.06    1.09 
   1   4   7   21.34    0.93 
   1   4   7   22.03    0.68 
   2   4   7   20.62    0.65 
   2   4   7   18.65    0.89 
   3   4   7    3.20    0.52 
   3   4   7    3.25    0.33 
   3   4   7    3.84    0.31 
  -4  -4  -7   40.06    0.90 
   4   4   7   41.40    1.30 
   4   4   7   41.74    1.53 
  -5  -4  -7   76.94    1.56 
   5   4   7   78.43    2.28 
   5   4   7   74.82    2.32 
  -6  -4  -7    8.40    0.46 
   6   4   7    9.06    0.90 
   6   4   7    7.28    0.86 
  -7  -4  -7    3.24    0.37 
   7   4   7    2.10    0.71 
   7   4   7    3.10    0.80 
  -8  -4  -7   38.52    1.07 
   8   4   7   39.54    2.09 
   8   4   7   40.12    1.87 
  -9  -4  -7    0.24    0.41 
   9   4   7    1.32    1.08 
   9   4   7    0.91    0.84 
 -10  -4  -7   -0.24    0.42 
  10   4   7    0.47    0.88 
  10   4   7    1.01    1.28 
 -11  -4  -7    4.62    0.62 
  11   4   7    6.64    1.28 
  11   4   7    6.36    1.65 
  12   4   7    2.14    1.75 
  13   4   7   -1.97    1.76 
  -9   5   7    9.17    1.07 
   8  -5  -7   16.34    2.54 
  -8   5   7   17.84    1.15 
   7  -5  -7    4.58    1.67 
  -7   5   7    5.22    0.79 
   6  -5  -7    2.31    1.56 
  -6   5   7    0.63    0.52 
   5  -5  -7    1.37    1.31 
  -5   5   7    0.97    0.46 
   4  -5  -7    8.71    1.36 
  -4   5   7   10.33    0.73 
   3  -5  -7    0.18    0.88 
  -3   5   7    0.34    0.35 
   2  -5  -7    0.61    0.75 
  -2   5   7    0.41    0.30 
  -2   5   7   -0.05    0.33 
   1  -5  -7    6.94    0.93 
  -1   5   7    7.78    0.54 
  -1   5   7    6.75    0.55 
   0   5   7    2.91    0.45 
   0   5   7    3.67    0.39 
   1   5   7    1.34    0.41 
   1   5   7    1.15    0.27 
   2   5   7    6.27    0.63 
   2   5   7    7.16    0.48 
   3   5   7    6.43    0.45 
   3   5   7    5.50    0.63 
   4   5   7  159.17    4.21 
   4   5   7  168.73    4.03 
   4   5   7  166.68    3.27 
  -5  -5  -7    4.05    0.33 
   5   5   7    3.91    0.55 
   5   5   7    3.34    0.65 
  -6  -5  -7    0.14    0.26 
   6   5   7   -0.01    0.58 
   6   5   7   -0.38    0.54 
  -7  -5  -7   52.26    1.26 
   7   5   7   50.16    2.13 
   7   5   7   51.55    2.02 
  -8  -5  -7   49.11    1.29 
   8   5   7   50.26    2.35 
   8   5   7   51.10    2.14 
  -9  -5  -7    4.29    0.51 
   9   5   7    3.65    1.22 
   9   5   7    4.69    1.09 
 -10  -5  -7    9.46    0.70 
  10   5   7   11.22    1.44 
  10   5   7    9.90    1.68 
 -11  -5  -7    2.95    0.58 
  11   5   7    2.91    1.18 
  11   5   7    3.04    1.53 
  12   5   7    3.55    1.72 
  13   5   7    1.26    1.99 
   9  -6  -7    5.43    2.36 
  -9   6   7    8.88    1.05 
   8  -6  -7    4.24    2.08 
  -8   6   7    4.35    0.81 
   7  -6  -7    1.72    1.67 
  -7   6   7    1.37    0.67 
   6  -6  -7    8.29    1.90 
  -6   6   7    8.72    0.84 
   5  -6  -7   11.55    1.82 
  -5   6   7   12.11    0.86 
   4  -6  -7   15.13    1.78 
  -4   6   7   13.38    0.87 
   3  -6  -7    4.41    1.07 
  -3   6   7    4.24    0.53 
   2  -6  -7    1.42    0.81 
  -2   6   7    1.43    0.37 
  -2   6   7    1.32    0.42 
   1  -6  -7    7.49    0.94 
  -1   6   7    7.83    0.63 
  -1   6   7    6.65    0.51 
   0   6   7    7.81    0.52 
   0   6   7    6.47    0.63 
   1   6   7    0.33    0.40 
   1   6   7    1.40    0.31 
   2   6   7   -0.51    0.43 
   2   6   7    0.01    0.27 
   3   6   7   23.38    0.80 
   3   6   7   22.18    1.12 
   4   6   7   84.43    1.89 
   4   6   7   81.71    2.53 
  -5  -6  -7    0.87    0.25 
   5   6   7    0.64    0.58 
   5   6   7    2.00    0.52 
  -6  -6  -7    8.39    0.49 
   6   6   7    9.12    1.04 
   6   6   7    9.92    0.94 
  -7  -6  -7   54.61    1.35 
   7   6   7   55.71    2.29 
   7   6   7   54.69    2.26 
  -8  -6  -7   20.42    0.82 
   8   6   7   19.84    1.75 
   8   6   7   23.61    1.67 
  -9  -6  -7    2.63    0.47 
   9   6   7    3.60    1.20 
   9   6   7    3.37    1.04 
 -10  -6  -7    8.81    0.70 
  10   6   7    9.88    1.46 
  10   6   7    8.02    1.60 
 -11  -6  -7    6.77    0.72 
  11   6   7    7.68    1.41 
  11   6   7    6.51    1.72 
 -12  -6  -7    1.66    0.64 
   9  -7  -7    7.92    2.63 
  -9   7   7   11.40    1.20 
   8  -7  -7   -0.96    1.62 
  -8   7   7    0.51    0.76 
   7  -7  -7   -0.87    1.68 
  -7   7   7    2.90    0.77 
   6  -7  -7    9.21    1.85 
  -6   7   7   10.60    0.92 
   5  -7  -7   16.06    1.99 
  -5   7   7   17.55    1.01 
   4  -7  -7    1.13    1.09 
  -4   7   7    0.30    0.47 
   3  -7  -7    2.67    1.02 
  -3   7   7    2.72    0.57 
   2  -7  -7   26.07    1.71 
  -2   7   7   21.23    0.97 
  -2   7   7   22.11    0.90 
   1  -7  -7    0.69    0.63 
  -1   7   7   -0.11    0.31 
  -1   7   7    0.43    0.40 
   0  -7  -7    1.90    0.61 
   0   7   7    1.78    0.39 
   0   7   7    2.61    0.54 
   1   7   7    2.30    0.54 
   1   7   7    2.73    0.38 
   2   7   7   16.64    0.68 
   2   7   7   15.85    0.97 
   3   7   7   36.91    1.06 
   3   7   7   35.70    1.50 
   4   7   7    1.46    0.37 
   4   7   7    2.04    0.65 
  -5  -7  -7    5.03    0.38 
   5   7   7    4.71    0.78 
  -6  -7  -7   16.74    0.62 
   6   7   7   15.20    1.24 
  -7  -7  -7   24.76    0.86 
   7   7   7   20.52    1.49 
  -8  -7  -7    3.85    0.47 
   8   7   7    5.49    1.10 
  -9  -7  -7    1.53    0.47 
   9   7   7    0.47    0.82 
 -10  -7  -7    8.73    0.69 
  10   7   7    9.10    1.47 
 -11  -7  -7    8.84    0.79 
 -12  -7  -7    2.49    0.64 
   8  -8  -7    2.55    2.10 
  -8   8   7    0.20    0.69 
   7  -8  -7   12.70    2.39 
  -7   8   7   13.16    1.14 
   6  -8  -7   14.82    2.17 
  -6   8   7   19.91    1.26 
   5  -8  -7    9.09    1.65 
  -5   8   7   10.53    0.87 
   4  -8  -7   -0.05    1.08 
  -4   8   7   -0.05    0.47 
   3  -8  -7   11.99    1.48 
  -3   8   7   10.05    0.82 
   2  -8  -7    7.82    1.15 
  -2   8   7    7.71    0.69 
   1  -8  -7    1.27    0.69 
  -1   8   7    1.24    0.41 
  -1   8   7    1.23    0.50 
   0  -8  -7    0.95    0.57 
   0   8   7   -0.31    0.44 
   0   8   7    0.47    0.34 
  -1  -8  -7   32.84    1.28 
   1   8   7   30.95    1.03 
   1   8   7   32.92    1.43 
   2   8   7    5.87    0.51 
   2   8   7    8.55    0.90 
   3   8   7   24.84    0.92 
   3   8   7   21.79    1.34 
   4   8   7   -0.66    0.58 
   4   8   7    0.37    0.32 
  -5  -8  -7    0.40    0.25 
   5   8   7    1.13    0.71 
  -6  -8  -7    4.29    0.42 
   6   8   7    4.28    0.88 
  -7  -8  -7   13.44    0.71 
   7   8   7   14.28    1.48 
  -8  -8  -7    1.06    0.45 
   8   8   7    0.20    0.83 
  -9  -8  -7   18.57    0.94 
   9   8   7   18.71    1.78 
 -10  -8  -7   15.60    0.94 
  10   8   7   14.85    1.79 
 -11  -8  -7    9.91    0.83 
 -12  -8  -7    0.68    0.66 
   8  -9  -7    2.85    2.20 
  -8   9   7   -1.30    0.80 
   7  -9  -7   10.39    2.33 
  -7   9   7   11.93    1.12 
   6  -9  -7   26.76    2.71 
  -6   9   7   25.59    1.43 
   5  -9  -7    1.65    1.39 
  -5   9   7    2.65    0.66 
   4  -9  -7    0.44    1.13 
  -4   9   7    1.42    0.63 
   3  -9  -7   13.02    1.56 
  -3   9   7   14.55    0.93 
   2  -9  -7    3.31    1.03 
  -2   9   7    3.92    0.59 
   1  -9  -7    1.54    0.75 
  -1   9   7    1.48    0.46 
   0  -9  -7    0.91    0.59 
   0   9   7   -0.44    0.48 
   0   9   7   -0.21    0.40 
  -1  -9  -7   13.26    0.92 
   1   9   7   12.16    0.72 
   1   9   7   11.55    1.03 
   2   9   7    0.59    0.61 
   2   9   7    0.29    0.37 
   3   9   7    4.70    0.54 
   3   9   7    3.59    0.75 
   4   9   7    0.17    0.36 
   4   9   7   -0.37    0.64 
  -5  -9  -7   12.13    0.60 
   5   9   7   10.52    1.18 
  -6  -9  -7    4.95    0.44 
   6   9   7    5.63    1.00 
  -7  -9  -7   16.75    0.79 
   7   9   7   17.98    1.67 
  -8  -9  -7    2.61    0.51 
   8   9   7    5.92    1.25 
  -9  -9  -7   33.86    1.21 
   9   9   7   32.40    2.30 
 -10  -9  -7   10.87    0.82 
 -11  -9  -7    1.94    0.60 
 -12  -9  -7    3.53    0.73 
   7 -10  -7   12.93    2.42 
  -7  10   7    8.03    1.04 
   6 -10  -7    5.95    1.84 
  -6  10   7    6.17    0.96 
   5 -10  -7   -0.92    1.28 
  -5  10   7    1.56    0.72 
   4 -10  -7   11.99    1.73 
  -4  10   7    9.47    0.87 
   3 -10  -7   19.53    1.86 
  -3  10   7   19.78    1.08 
   2 -10  -7   20.25    1.67 
  -2  10   7   17.59    1.09 
   1 -10  -7    0.61    0.77 
  -1  10   7    0.45    0.45 
   0 -10  -7   13.27    1.10 
   0  10   7   12.94    0.82 
   1  10   7   -0.16    0.42 
   2  10   7   -0.06    0.63 
   2  10   7    1.06    0.44 
   3  10   7    5.34    0.87 
   3  10   7    3.18    0.49 
   4  10   7    1.12    0.82 
   4  10   7    0.57    0.40 
  -5 -10  -7   41.00    1.12 
   5  10   7   42.45    2.16 
  -6 -10  -7   23.80    0.84 
   6  10   7   23.78    1.83 
  -7 -10  -7   21.71    0.86 
   7  10   7   22.05    1.90 
  -8 -10  -7    0.16    0.46 
   8  10   7    0.19    1.03 
  -9 -10  -7   24.33    1.10 
 -10 -10  -7    2.62    0.65 
 -11 -10  -7    0.81    0.65 
 -12 -10  -7    6.39    0.87 
   7 -11  -7    7.10    2.33 
  -7  11   7    6.89    1.05 
   6 -11  -7   -0.27    1.63 
  -6  11   7    2.54    0.86 
   5 -11  -7    8.89    1.88 
  -5  11   7    6.84    0.96 
   4 -11  -7    6.86    1.54 
  -4  11   7    5.28    0.79 
   3 -11  -7   40.02    2.50 
  -3  11   7   36.07    1.47 
   2 -11  -7    2.65    1.04 
  -2  11   7    1.58    0.56 
  -1  11   7    0.25    0.49 
   0  11   7    1.14    0.50 
   1  11   7    3.49    0.60 
   2  11   7   11.59    0.85 
   3  11   7    1.40    0.49 
   4  11   7    4.87    0.64 
  -5 -11  -7   41.50    1.13 
   5  11   7   39.41    2.23 
  -6 -11  -7   17.95    0.78 
   6  11   7   17.27    1.67 
  -7 -11  -7   -0.24    0.38 
  -8 -11  -7    2.04    0.53 
  -9 -11  -7   20.83    1.10 
 -10 -11  -7    0.41    0.54 
 -11 -11  -7    2.08    0.71 
 -12 -11  -7    5.19    0.81 
   6 -12  -7    2.92    1.85 
  -6  12   7   -0.64    0.83 
   5 -12  -7    8.35    1.88 
  -5  12   7    6.61    0.94 
   4 -12  -7    7.00    1.80 
  -4  12   7    8.16    1.00 
  -3  12   7    4.33    0.83 
  -2  12   7    0.45    0.63 
  -1  12   7    6.13    0.83 
   0  12   7   17.97    1.04 
   1  12   7    2.28    0.56 
   2  12   7    8.29    0.80 
   3  12   7    5.42    0.72 
   4  12   7    7.77    0.74 
  -5 -12  -7    5.29    0.54 
  -6 -12  -7    1.53    0.47 
  -7 -12  -7    5.25    0.59 
  -8 -12  -7   14.02    0.92 
  -9 -12  -7    3.35    0.67 
 -10 -12  -7   -0.28    0.61 
 -11 -12  -7    3.13    0.77 
 -12 -12  -7    5.66    0.91 
  -5  13   7    4.85    1.03 
  -4  13   7   12.03    1.08 
  -3  13   7   -0.12    0.71 
  -2  13   7    2.30    0.72 
  -1  13   7    5.50    0.78 
   0  13   7    1.25    0.59 
   1  13   7   -0.33    0.50 
   2  13   7    5.57    0.72 
   3  13   7    0.56    0.54 
   4  13   7    7.59    0.84 
  -5 -13  -7   11.61    0.72 
  -6 -13  -7    0.73    0.43 
  -7 -13  -7   16.39    0.97 
  -8 -13  -7   22.58    1.13 
  -9 -13  -7    1.99    0.67 
 -10 -13  -7    1.76    0.63 
 -11 -13  -7   10.99    1.06 
  -4  14   7    5.84    1.04 
  -3  14   7    1.85    0.88 
  -2  14   7   16.20    1.26 
  -1  14   7    8.17    0.92 
   0  14   7    0.32    0.68 
   1  14   7    0.12    0.63 
   2  14   7    8.77    0.86 
   3  14   7    1.33    0.61 
   4  14   7    0.23    0.56 
  -5 -14  -7    1.98    0.51 
  -6 -14  -7    4.31    0.61 
  -7 -14  -7    8.42    0.78 
  -8 -14  -7    9.57    0.81 
  -9 -14  -7   -0.33    0.65 
 -10 -14  -7    8.12    0.95 
 -11 -14  -7   13.93    1.18 
  -3  15   7    1.66    0.95 
  -2  15   7   22.72    1.49 
  -1  15   7   11.43    1.07 
   0  15   7   -0.36    0.59 
   1  15   7    4.71    0.88 
   2  15   7   12.75    1.10 
   3  15   7    0.20    0.70 
   4  15   7    3.71    0.82 
  -5 -15  -7    2.54    0.53 
  -6 -15  -7   -0.06    0.47 
  -7 -15  -7    4.16    0.64 
  -8 -15  -7    0.75    0.56 
  -9 -15  -7    2.54    0.74 
 -10 -15  -7    9.89    1.04 
  -2  16   7   10.62    1.24 
  -1  16   7    4.89    0.92 
   0  16   7    0.79    0.82 
   1  16   7   11.89    1.18 
   2  16   7    4.89    0.93 
   3  16   7    0.62    0.79 
   4  16   7    1.29    0.81 
  -5 -16  -7    1.31    0.57 
  -6 -16  -7   -0.14    0.56 
  -7 -16  -7    2.02    0.62 
  -8 -16  -7    0.30    0.67 
  -9 -16  -7   11.29    1.04 
 -10 -16  -7    0.80    0.69 
  -1  17   7    1.07    0.83 
   0  17   7    0.97    0.80 
   1  17   7   10.81    1.20 
   2  17   7    5.26    0.91 
   3  17   7    1.88    0.79 
  -4 -17  -7    0.36    0.52 
   4  17   7    0.42    0.82 
  -5 -17  -7   -0.19    0.50 
  -6 -17  -7    0.11    0.63 
  -7 -17  -7    1.75    0.70 
  -8 -17  -7    0.78    0.64 
  -9 -17  -7    4.16    0.79 
   1  18   7    7.34    1.16 
   2  18   7    4.36    1.05 
   3  18   7    1.46    0.83 
  -4 -18  -7    2.01    0.61 
  -5 -18  -7   -0.62    0.63 
  -6 -18  -7    0.09    0.66 
  -7 -18  -7   -0.48    0.62 
  -4 -18   8    0.62    1.11 
  -3 -18   8    0.65    1.16 
  -2 -18   8    4.15    1.28 
  -1 -18   8    9.71    1.44 
  -6 -17   8   -0.25    0.76 
  -6 -17   8    2.12    1.22 
  -5 -17   8    1.70    0.75 
  -5 -17   8    1.07    0.98 
  -4 -17   8   -0.39    0.91 
  -4 -17   8    0.48    0.64 
  -3 -17   8    2.48    1.01 
  -3 -17   8    2.87    0.72 
  -2 -17   8    6.09    1.24 
  -1 -17   8    5.57    1.24 
   0 -17   8   -0.42    0.97 
   1 -17   8    6.32    1.21 
   1 -17   8    4.86    1.39 
   2 -17   8    5.63    1.53 
  -7 -16   8    0.91    0.80 
  -7 -16   8    2.24    1.22 
  -6 -16   8    3.02    0.74 
  -6 -16   8    1.21    1.10 
  -5 -16   8   -0.61    0.87 
  -5 -16   8    0.71    0.68 
  -4 -16   8    0.10    0.62 
  -4 -16   8    1.07    0.94 
  -3 -16   8    4.04    0.68 
  -3 -16   8    4.73    1.03 
  -2 -16   8    0.70    0.94 
  -2 -16   8    0.06    0.52 
  -1 -16   8    0.50    0.96 
   0 -16   8    3.97    0.99 
   1 -16   8    6.19    1.37 
   1 -16   8    3.15    1.04 
   2 -16   8    9.86    1.55 
   3 -16   8    0.97    1.25 
  -8 -15   8    5.34    1.20 
  -8 -15   8    4.37    0.90 
  -7 -15   8    2.32    1.03 
  -7 -15   8    1.94    0.78 
  -6 -15   8   -0.18    0.94 
  -6 -15   8   -0.39    0.66 
  -5 -15   8   -0.64    0.56 
  -5 -15   8    0.20    0.89 
  -4 -15   8    1.08    0.57 
  -4 -15   8   -0.76    0.87 
  -3 -15   8    0.21    0.51 
  -3 -15   8   -0.91    0.82 
  -2 -15   8    2.07    0.93 
  -2 -15   8    0.32    0.50 
  -1 -15   8    1.85    0.92 
   0 -15   8    2.96    0.93 
   1 -15   8    9.66    1.19 
   2 -15   8   -0.70    1.02 
   2 -15   8    0.07    0.78 
   3 -15   8    1.24    1.19 
   4 -15   8   24.73    2.37 
  -9 -14   8    6.27    0.95 
  -8 -14   8    3.43    0.84 
  -7 -14   8    1.91    0.75 
  -6 -14   8   -0.75    0.77 
  -6 -14   8    0.94    0.60 
  -5 -14   8    1.60    0.87 
  -5 -14   8    2.69    0.63 
  -4 -14   8    1.61    0.52 
  -4 -14   8    1.27    0.87 
  -3 -14   8    0.98    0.51 
  -3 -14   8   -0.18    0.81 
  -2 -14   8   -0.27    0.45 
  -2 -14   8    0.37    0.71 
  -1 -14   8    1.04    0.45 
  -1 -14   8    0.55    0.78 
   0 -14   8    1.67    0.82 
   1 -14   8    9.40    1.11 
   2 -14   8   -0.84    0.91 
   2 -14   8    0.38    0.75 
   3 -14   8   11.83    1.64 
   4 -14   8   11.30    1.60 
   5 -14   8   14.14    1.94 
  -9 -13   8   10.36    1.04 
  -8 -13   8   16.72    1.15 
  -7 -13   8    1.82    0.68 
  -6 -13   8    0.51    0.53 
  -5 -13   8    2.55    0.90 
  -5 -13   8    2.35    0.61 
  -4 -13   8    1.55    0.85 
  -4 -13   8   -0.31    0.50 
  -3 -13   8    0.32    0.46 
  -3 -13   8    1.07    0.82 
  -2 -13   8    1.45    0.79 
  -2 -13   8    1.39    0.44 
  -1 -13   8    5.67    0.54 
  -1 -13   8    4.08    0.82 
   0 -13   8    0.71    0.40 
   0 -13   8    0.83    0.76 
   1 -13   8    6.61    0.93 
   2 -13   8    8.10    1.04 
   3 -13   8   36.11    2.30 
   3 -13   8   31.97    1.71 
   4 -13   8    9.93    1.58 
   5 -13   8    1.08    1.29 
   6 -13   8   -0.05    1.39 
 -10 -12   8   14.50    1.23 
 -10 -12   8   12.20    1.42 
  -9 -12   8   22.23    1.36 
  -8 -12   8   20.27    1.26 
  -7 -12   8   -0.02    0.64 
  -6 -12   8    1.45    0.58 
  -5 -12   8    5.38    0.90 
  -5 -12   8    3.31    0.59 
  -4 -12   8    0.53    0.75 
  -4 -12   8    1.49    0.51 
  -3 -12   8    4.06    0.54 
  -3 -12   8    5.18    0.95 
  -2 -12   8    0.21    0.40 
  -2 -12   8   -0.13    0.60 
  -1 -12   8    1.84    0.42 
  -1 -12   8    2.63    0.79 
   0 -12   8   13.78    0.70 
   0 -12   8   14.11    1.18 
   1 -12   8    0.02    0.34 
   1 -12   8    0.86    0.68 
   2 -12   8   12.30    1.16 
   3 -12   8   20.86    1.73 
   3 -12   8   21.99    1.42 
   4 -12   8    4.79    1.28 
   5 -12   8    0.96    1.20 
   6 -12   8   10.12    1.70 
   7 -12   8   18.41    2.25 
 -10 -11   8   15.46    1.24 
 -10 -11   8   16.27    1.56 
  -9 -11   8   17.77    1.20 
  -8 -11   8    7.29    0.81 
  -7 -11   8    2.15    0.67 
  -6 -11   8   26.09    1.09 
  -5 -11   8   20.86    1.00 
  -4 -11   8    6.10    0.61 
  -4 -11   8    6.27    0.95 
  -3 -11   8    5.59    0.55 
  -3 -11   8    7.65    0.90 
  -2 -11   8    1.17    0.69 
  -2 -11   8    1.05    0.39 
  -1 -11   8   13.27    0.68 
  -1 -11   8   13.12    1.06 
   0 -11   8   18.76    0.73 
   0 -11   8   20.10    1.23 
   1 -11   8    4.23    0.41 
   1 -11   8    4.55    0.80 
   2 -11   8    1.70    0.66 
   3 -11   8   18.23    1.66 
   3 -11   8   18.18    1.23 
   4 -11   8    1.87    1.02 
   4 -11   8    1.50    0.69 
   5 -11   8   -0.08    1.04 
   6 -11   8    8.93    1.51 
   7 -11   8   23.62    2.31 
   8 -11   8    5.56    1.90 
 -10 -10   8   25.13    1.73 
 -10 -10   8   22.37    1.42 
  -9 -10   8    9.79    0.99 
  -8 -10   8    0.09    0.65 
  -7 -10   8   25.42    1.19 
  -6 -10   8   46.21    1.46 
  -5 -10   8   48.00    1.43 
  -4 -10   8    0.65    0.44 
  -4 -10   8    2.51    0.69 
  -3 -10   8    6.22    0.83 
  -3 -10   8    7.10    0.53 
  -2 -10   8   21.64    1.28 
  -2 -10   8   19.14    0.79 
  -1 -10   8    0.18    0.56 
  -1 -10   8   -0.65    0.29 
   0 -10   8    1.06    0.63 
   0 -10   8    1.04    0.31 
   1 -10   8   10.18    0.97 
   1 -10   8   10.45    0.53 
   2 -10   8   11.75    0.97 
   3 -10   8    8.54    0.89 
   3 -10   8    6.72    1.07 
   4 -10   8   16.49    1.20 
   4 -10   8   18.48    1.60 
   5 -10   8    1.79    1.02 
   6 -10   8    8.10    1.50 
   7 -10   8    0.95    1.33 
   8 -10   8    6.45    1.84 
 -10  -9   8    9.36    0.95 
  -9  -9   8    0.33    0.70 
  -9  -9   8    2.04    0.85 
  -8  -9   8   15.04    1.00 
  -7  -9   8   33.77    1.32 
  -6  -9   8  107.32    2.46 
  -5  -9   8    2.91    0.48 
  -5  -9   8    2.44    0.67 
  -4  -9   8   23.17    1.27 
  -4  -9   8   23.31    0.92 
  -3  -9   8    6.83    0.81 
  -3  -9   8    7.46    0.55 
  -2  -9   8   31.16    1.37 
  -2  -9   8   30.58    0.91 
  -1  -9   8    3.19    0.61 
  -1  -9   8    3.64    0.36 
   0  -9   8   -0.03    0.53 
   0  -9   8   -0.27    0.25 
   1  -9   8   13.32    0.52 
   1  -9   8   10.72    0.93 
   2  -9   8    1.90    0.60 
   2  -9   8    2.28    0.28 
   3  -9   8    0.11    0.52 
   4  -9   8    2.85    0.67 
   4  -9   8    2.60    0.96 
   5  -9   8   10.40    0.93 
   5  -9   8   12.22    1.40 
   6  -9   8   11.04    1.51 
   7  -9   8    1.34    1.27 
   8  -9   8   -1.03    1.31 
   9  -9   8    4.73    1.70 
 -11  -8   8    5.12    0.97 
 -10  -8   8    5.79    0.84 
  -9  -8   8    0.77    0.68 
  -9  -8   8    0.85    0.74 
  -8  -8   8   23.20    1.22 
  -8  -8   8   23.33    1.44 
  -7  -8   8   28.60    1.42 
  -7  -8   8   28.43    1.13 
  -6  -8   8   26.38    1.33 
  -6  -8   8   25.09    1.08 
  -5  -8   8   10.44    0.97 
  -5  -8   8    9.88    0.67 
  -4  -8   8    3.10    0.43 
  -4  -8   8    2.74    0.62 
  -3  -8   8    2.85    0.41 
  -3  -8   8    2.69    0.59 
  -2  -8   8   17.83    0.69 
  -2  -8   8   19.50    1.11 
  -1  -8   8    6.78    0.44 
  -1  -8   8    8.20    0.81 
   0  -8   8    7.76    0.44 
   0  -8   8    7.43    0.78 
   1  -8   8   10.80    0.81 
   1  -8   8   10.28    0.43 
   2  -8   8    4.29    0.29 
   2  -8   8    3.76    0.62 
   3  -8   8    5.83    0.71 
   4  -8   8    8.93    0.83 
   4  -8   8    8.01    1.09 
   5  -8   8   32.19    2.06 
   5  -8   8   33.70    1.42 
   6  -8   8    2.18    1.13 
   7  -8   8    0.24    1.12 
   8  -8   8    8.90    1.59 
   9  -8   8   10.91    2.10 
 -11  -7   8    3.44    0.95 
 -10  -7   8   -0.83    0.64 
  -9  -7   8    3.41    0.69 
  -9  -7   8    3.74    0.82 
  -8  -7   8   22.38    1.36 
  -8  -7   8   25.86    1.24 
  -7  -7   8   16.97    1.18 
  -7  -7   8   15.05    0.90 
  -6  -7   8    0.89    0.53 
  -6  -7   8    1.57    0.46 
  -5  -7   8    1.02    0.55 
  -5  -7   8    1.04    0.38 
  -4  -7   8   17.44    0.76 
  -4  -7   8   17.55    1.01 
  -3  -7   8   21.69    0.79 
  -3  -7   8   23.18    1.10 
  -2  -7   8    2.35    0.56 
  -2  -7   8    2.52    0.34 
  -1  -7   8    0.18    0.39 
  -1  -7   8    0.54    0.24 
   0  -7   8    7.10    0.37 
   0  -7   8    6.40    0.66 
   1  -7   8    1.80    0.23 
   1  -7   8    1.81    0.48 
   2  -7   8   -0.17    0.42 
   2  -7   8    0.04    0.17 
   3  -7   8   -0.04    0.16 
   3  -7   8    0.16    0.45 
   4  -7   8   57.56    1.86 
   4  -7   8   56.89    2.33 
   5  -7   8   14.04    0.97 
   5  -7   8   12.62    1.31 
   6  -7   8    3.12    0.98 
   6  -7   8    2.75    0.67 
   7  -7   8    8.04    1.37 
   8  -7   8   10.20    1.59 
   9  -7   8    9.80    1.92 
  10  -7   8   -0.97    1.57 
 -11  -6   8    2.73    0.92 
 -10  -6   8   -0.15    0.71 
  -9  -6   8   10.39    0.92 
  -8  -6   8   17.29    1.09 
  -8  -6   8   14.62    1.18 
  -7  -6   8    3.19    0.67 
  -7  -6   8    3.44    0.63 
  -6  -6   8    7.50    0.78 
  -6  -6   8    8.11    0.66 
  -5  -6   8   30.70    1.27 
  -5  -6   8   30.11    1.03 
  -4  -6   8   32.93    1.35 
  -4  -6   8   33.78    0.98 
  -3  -6   8   52.93    1.27 
  -3  -6   8   51.94    1.70 
  -2  -6   8    0.03    0.41 
  -2  -6   8    0.03    0.26 
  -1  -6   8    7.70    0.44 
  -1  -6   8    8.06    0.71 
   0  -6   8    0.01    0.36 
   0  -6   8    0.58    0.20 
   1  -6   8    0.55    0.17 
   1  -6   8    0.86    0.39 
   2  -6   8    0.25    0.14 
   2  -6   8   -0.30    0.39 
   3  -6   8    0.43    0.43 
   3  -6   8    0.60    0.14 
   4  -6   8   14.90    0.91 
   4  -6   8   15.02    1.30 
   5  -6   8   10.47    0.86 
   5  -6   8    8.71    1.10 
   6  -6   8   12.44    0.96 
   6  -6   8   12.47    1.43 
   7  -6   8    7.91    1.30 
   8  -6   8    8.13    1.45 
   9  -6   8    7.31    1.61 
  10  -6   8   -0.87    1.38 
 -11  -5   8    0.52    0.84 
 -10  -5   8    2.00    0.81 
  -9  -5   8   26.70    1.25 
  -8  -5   8    3.99    0.69 
  -8  -5   8    4.37    0.71 
  -7  -5   8    2.96    0.63 
  -7  -5   8    2.41    0.60 
  -6  -5   8   27.63    1.26 
  -6  -5   8   28.07    1.02 
  -5  -5   8   36.27    1.09 
  -5  -5   8   35.21    1.33 
  -4  -5   8   25.71    1.14 
  -4  -5   8   27.33    0.85 
  -3  -5   8   11.64    0.54 
  -3  -5   8   12.05    0.77 
  -2  -5   8    9.13    0.69 
  -2  -5   8   10.53    0.49 
  -1  -5   8   28.80    1.13 
  -1  -5   8   30.92    0.77 
   0  -5   8   17.12    0.84 
   0  -5   8   17.13    0.50 
   1  -5   8    0.24    0.38 
   1  -5   8    0.49    0.16 
   2  -5   8    1.12    0.40 
   2  -5   8    1.03    0.13 
   3  -5   8    3.65    0.52 
  -4   5  -8    2.01    0.19 
   4  -5   8    1.53    0.64 
   4  -5   8    1.57    0.49 
   5  -5   8    0.95    0.65 
   5  -5   8    0.09    0.48 
   6  -5   8    6.57    1.17 
   6  -5   8    9.18    0.81 
   7  -5   8   19.55    1.80 
   7  -5   8   17.68    1.14 
   8  -5   8   16.86    1.89 
   9  -5   8    4.46    1.48 
  10  -5   8    6.63    1.69 
  11  -5   8    5.05    1.95 
 -11  -4   8    1.54    0.80 
 -10  -4   8    2.60    0.83 
  -9  -4   8   17.46    1.15 
  -8  -4   8    1.70    0.58 
  -7  -4   8    2.13    0.55 
  -7  -4   8    1.93    0.50 
  -6  -4   8   46.42    1.60 
  -6  -4   8   49.96    1.38 
  -5  -4   8   38.28    1.14 
  -5  -4   8   40.77    1.41 
  -4  -4   8   23.17    1.01 
  -4  -4   8   23.19    0.79 
  -3  -4   8    3.36    0.51 
  -3  -4   8    3.06    0.37 
  -2  -4   8   31.58    0.82 
  -2  -4   8   30.66    1.13 
  -1  -4   8   70.39    1.41 
  -1  -4   8   64.53    1.90 
   0  -4   8   20.47    0.92 
   0  -4   8   19.34    0.53 
   1  -4   8    0.84    0.38 
   1  -4   8    0.72    0.14 
   2  -4   8    0.28    0.40 
   2  -4   8    0.70    0.10 
   3  -4   8    8.32    0.68 
   4  -4   8    3.30    0.71 
   4  -4   8    2.34    0.49 
   5  -4   8    0.15    0.47 
   5  -4   8    0.33    0.56 
   6  -4   8    8.74    0.81 
   6  -4   8    9.63    1.13 
   7  -4   8   12.26    0.98 
   7  -4   8   13.01    1.50 
   8  -4   8   35.05    2.22 
   9  -4   8    0.02    1.09 
  10  -4   8    6.43    1.75 
  11  -4   8   16.01    2.28 
 -11  -3   8    0.90    0.79 
 -10  -3   8    1.43    0.72 
  -9  -3   8    2.00    0.68 
  -8  -3   8    1.24    0.62 
  -7  -3   8   27.82    1.18 
  -7  -3   8   25.53    1.07 
  -6  -3   8   59.80    1.61 
  -6  -3   8   60.57    1.83 
  -5  -3   8   51.76    1.38 
  -5  -3   8   51.80    1.60 
  -4  -3   8   -0.03    0.34 
  -4  -3   8    0.14    0.32 
  -3  -3   8   38.79    1.29 
  -3  -3   8   38.21    1.02 
  -2  -3   8  140.08    3.45 
  -2  -3   8  142.06    2.73 
  -1  -3   8  163.83    3.04 
  -1  -3   8  160.60    3.89 
   0  -3   8    7.00    0.56 
   0  -3   8    6.62    0.30 
   1  -3   8    4.23    0.21 
   1  -3   8    5.10    0.54 
   2  -3   8   38.30    1.28 
   3  -3   8    7.69    0.63 
   4  -3   8    0.74    0.43 
   4  -3   8    1.07    0.52 
  -5   3  -8    7.43    0.30 
   5  -3   8    8.59    0.99 
   5  -3   8    7.39    0.70 
   6  -3   8   15.11    1.34 
   6  -3   8   17.56    1.04 
   7  -3   8   38.67    2.06 
   7  -3   8   39.06    1.53 
   8  -3   8    4.96    0.80 
   8  -3   8    5.31    1.24 
   9  -3   8    0.78    1.19 
  10  -3   8   12.41    1.87 
  11  -3   8    5.99    1.75 
 -11  -2   8   -0.81    0.84 
 -10  -2   8    2.40    0.84 
  -9  -2   8    1.28    0.65 
  -8  -2   8    1.03    0.57 
  -7  -2   8   45.36    1.43 
  -6  -2   8   27.20    1.09 
  -6  -2   8   25.82    1.05 
  -5  -2   8   22.98    0.87 
  -5  -2   8   23.55    0.97 
  -4  -2   8   15.62    0.71 
  -4  -2   8   17.32    0.78 
  -3  -2   8  118.07    2.90 
  -3  -2   8  115.48    2.36 
  -2  -2   8  155.22    3.69 
  -2  -2   8  152.76    2.96 
  -1  -2   8  187.27    4.34 
  -1  -2   8  182.99    3.44 
   0  -2   8    0.32    0.35 
   0  -2   8    0.11    0.15 
   1  -2   8    3.10    0.43 
   1  -2   8    3.20    0.21 
   2  -2   8   67.22    1.90 
   3  -2   8    0.49    0.35 
   4  -2   8   -0.25    0.47 
   4  -2   8    0.70    0.41 
  -5   2  -8    3.75    0.24 
   5  -2   8    3.49    0.58 
   5  -2   8    2.62    0.62 
  -6   2  -8   13.40    0.46 
   6  -2   8   12.50    1.20 
   6  -2   8   12.05    0.91 
   7  -2   8   13.44    1.04 
   7  -2   8   12.72    1.38 
   8  -2   8    0.86    0.62 
   8  -2   8    0.45    0.88 
   9  -2   8    6.64    1.34 
  10  -2   8    9.80    1.84 
  11  -2   8   -0.50    1.36 
  12  -2   8   -0.42    1.80 
 -11  -1   8    0.30    0.86 
 -10  -1   8    1.20    0.82 
  -9  -1   8    2.08    0.75 
  -8  -1   8   22.03    1.23 
  -7  -1   8   27.67    1.13 
  -6  -1   8   27.75    1.06 
  -6  -1   8   28.46    1.12 
  -5  -1   8    5.18    0.51 
  -5  -1   8    6.30    0.54 
  -4  -1   8   18.98    0.79 
  -4  -1   8   19.85    0.82 
  -3  -1   8   68.16    1.85 
  -3  -1   8   70.71    1.58 
  -2  -1   8   87.13    1.81 
  -2  -1   8   85.17    2.20 
  -1  -1   8   47.37    1.08 
  -1  -1   8   48.96    1.42 
   0  -1   8    3.89    0.43 
   0  -1   8    3.91    0.27 
   1  -1   8   18.69    0.80 
   1  -1   8   16.85    0.45 
   2  -1   8   22.61    0.48 
   2  -1   8   24.15    0.98 
   3  -1   8   18.94    0.91 
  -4   1  -8   22.24    0.46 
   4  -1   8   20.84    1.07 
   4  -1   8   21.03    1.00 
  -5   1  -8   14.64    0.41 
   5  -1   8   12.78    1.03 
   5  -1   8   14.61    0.91 
  -6   1  -8    1.47    0.23 
   6  -1   8    0.45    0.62 
   6  -1   8    0.60    0.47 
  -7   1  -8    0.31    0.26 
   7  -1   8    0.19    0.54 
   7  -1   8    0.70    0.78 
   8  -1   8    9.58    1.30 
   8  -1   8    9.54    0.98 
   9  -1   8   18.26    1.32 
   9  -1   8   15.36    1.75 
  10  -1   8    7.32    1.66 
  11  -1   8   -0.51    1.46 
  12  -1   8    4.55    1.95 
 -10   0   8   -0.80    0.75 
  -9   0   8    0.29    0.71 
  -8   0   8   14.22    1.02 
  -7   0   8   15.83    1.01 
  -6   0   8    0.73    0.49 
  -5   0   8    1.14    0.35 
  -5   0   8    0.46    0.38 
  -4   0   8   59.75    1.49 
  -4   0   8   61.19    1.64 
  -3   0   8   57.75    1.56 
  -3   0   8   55.67    1.36 
  -2   0   8   37.88    1.17 
  -2   0   8   36.35    0.96 
  -1   0   8    0.10    0.29 
  -1   0   8   -0.11    0.21 
   0   0   8   13.59    0.48 
   0   0   8   15.08    0.69 
   1   0   8   48.08    1.45 
   1   0   8   47.29    0.99 
   2   0   8    0.64    0.34 
   2   0   8    0.46    0.13 
  -3   0  -8    1.13    0.11 
   3   0   8    1.03    0.44 
  -4   0  -8    3.14    0.18 
   4   0   8    2.65    0.54 
   4   0   8    2.80    0.53 
  -5   0  -8   11.42    0.38 
   5   0   8   13.14    0.88 
   5   0   8   11.68    0.94 
  -6   0  -8    0.09    0.20 
   6   0   8    0.05    0.58 
   6   0   8    0.42    0.49 
  -7   0  -8    0.16    0.24 
   7   0   8    0.08    0.54 
   7   0   8   -0.07    0.69 
   8   0   8    2.48    0.71 
   8   0   8    0.99    0.88 
   9   0   8    5.83    0.93 
   9   0   8    5.71    1.25 
  10   0   8    1.13    1.21 
  11   0   8    0.17    1.46 
  12   0   8    3.01    1.67 
 -10   1   8    0.03    0.80 
  -9   1   8    0.61    0.62 
  -8   1   8    1.77    0.62 
  -7   1   8    5.26    0.67 
  -6   1   8    0.83    0.50 
  -5   1   8   14.14    0.76 
  -4   1   8   15.23    0.74 
  -4   1   8   13.86    0.64 
  -3   1   8   31.02    0.99 
  -3   1   8   30.21    0.92 
  -2   1   8    6.09    0.47 
  -2   1   8    5.18    0.43 
  -1   1   8   67.18    1.46 
  -1   1   8   66.55    1.78 
   0   1   8   36.34    0.88 
   0   1   8   35.96    1.17 
   1   1   8   61.63    1.28 
   1   1   8   62.73    1.75 
   2   1   8    1.24    0.38 
   2   1   8    0.89    0.16 
   3   1   8   39.82    0.86 
   3   1   8   39.31    1.37 
  -4  -1  -8    5.87    0.27 
   4   1   8    6.16    0.60 
   4   1   8    5.45    0.60 
  -5  -1  -8   25.14    0.61 
   5   1   8   23.97    1.15 
   5   1   8   24.91    1.19 
  -6  -1  -8   17.34    0.53 
   6   1   8   15.98    1.04 
   6   1   8   16.82    1.16 
  -7  -1  -8    0.37    0.25 
   7   1   8    0.05    0.67 
   7   1   8    0.26    0.55 
  -8  -1  -8    2.12    0.36 
   8   1   8    1.47    0.93 
   8   1   8    1.92    0.71 
   9   1   8   16.26    1.35 
   9   1   8   15.50    1.69 
  10   1   8    0.32    0.76 
  10   1   8    0.79    1.23 
  11   1   8    6.03    1.76 
  12   1   8    3.14    1.83 
 -10   2   8    0.37    0.82 
  -9   2   8    1.83    0.80 
  -8   2   8    2.23    0.65 
  -7   2   8   12.11    0.95 
  -6   2   8    0.43    0.53 
  -5   2   8    6.45    0.63 
  -4   2   8   15.89    0.75 
  -4   2   8   16.84    0.68 
  -3   2   8    3.13    0.43 
  -3   2   8    2.79    0.37 
  -2   2   8   20.95    0.79 
  -2   2   8   20.90    0.72 
  -1   2   8  161.16    3.13 
  -1   2   8  160.95    3.78 
   0   2   8   20.41    0.64 
   0   2   8   20.02    0.83 
   1   2   8   35.70    0.87 
   1   2   8   37.38    1.23 
   2   2   8   33.19    1.19 
   2   2   8   31.11    0.78 
   3   2   8   23.87    0.64 
   3   2   8   24.26    1.07 
  -4  -2  -8   19.55    0.51 
   4   2   8   20.88    0.92 
   4   2   8   21.78    1.06 
  -5  -2  -8    6.90    0.36 
   5   2   8    7.63    0.72 
   5   2   8    7.86    0.78 
  -6  -2  -8    1.65    0.25 
   6   2   8    2.14    0.62 
   6   2   8    1.99    0.60 
  -7  -2  -8    0.08    0.25 
   7   2   8    0.25    0.67 
   7   2   8   -0.17    0.55 
  -8  -2  -8    0.36    0.31 
   8   2   8   -0.92    0.79 
   8   2   8    0.72    0.63 
  -9  -2  -8    5.93    0.50 
   9   2   8    6.70    1.05 
   9   2   8    5.19    1.30 
  10   2   8   13.86    1.85 
  10   2   8   15.75    1.49 
  11   2   8   17.69    2.15 
  12   2   8    9.77    2.09 
 -10   3   8   -0.76    0.81 
  -9   3   8    1.27    0.77 
  -8   3   8    0.16    0.59 
  -7   3   8   -0.02    0.60 
  -6   3   8    0.55    0.49 
  -5   3   8   27.83    1.06 
  -4   3   8    6.24    0.56 
  -3   3   8    1.75    0.32 
  -3   3   8    1.10    0.38 
  -2   3   8   37.27    1.12 
  -2   3   8   36.61    1.04 
  -1   3   8   22.61    0.87 
  -1   3   8   22.93    0.74 
   0   3   8    1.43    0.38 
   0   3   8    1.21    0.28 
   1   3   8  172.88    4.16 
   1   3   8  176.87    3.34 
   2   3   8   88.11    2.40 
   2   3   8   89.27    1.81 
   3   3   8  160.68    3.96 
   3   3   8  159.19    3.05 
  -4  -3  -8   11.05    0.37 
   4   3   8   10.51    0.79 
   4   3   8   11.16    0.67 
  -5  -3  -8    0.58    0.20 
   5   3   8    0.81    0.46 
   5   3   8    1.05    0.44 
  -6  -3  -8    4.23    0.34 
   6   3   8    4.08    0.70 
   6   3   8    3.61    0.67 
  -7  -3  -8   10.20    0.52 
   7   3   8    9.95    1.00 
   7   3   8    8.08    0.99 
  -8  -3  -8   11.01    0.60 
   8   3   8    9.91    1.26 
   8   3   8    8.77    1.01 
  -9  -3  -8    1.73    0.42 
   9   3   8    3.40    1.16 
   9   3   8    3.12    0.90 
  10   3   8   14.52    1.51 
  10   3   8   14.14    1.85 
  11   3   8   20.19    2.31 
  12   3   8   12.62    2.15 
  13   3   8    0.66    1.81 
  -9   4   8    1.20    0.72 
  -8   4   8    2.93    0.79 
  -7   4   8    3.06    0.71 
  -6   4   8    8.06    0.76 
  -5   4   8   13.37    0.84 
  -4   4   8    0.24    0.40 
  -3   4   8   24.74    0.93 
  -3   4   8   22.60    0.82 
  -2   4   8   55.99    1.53 
  -2   4   8   54.98    1.42 
  -1   4   8   41.81    1.13 
  -1   4   8   43.40    1.31 
   0   4   8   16.32    0.62 
   0   4   8   15.69    0.81 
   1   4   8   92.38    2.50 
   1   4   8   99.62    2.02 
   2   4   8  114.60    2.31 
   2   4   8  114.37    2.99 
   3   4   8   43.98    1.06 
   3   4   8   43.60    1.19 
   3   4   8   38.17    1.44 
  -4  -4  -8    0.43    0.17 
   4   4   8   -0.01    0.29 
   4   4   8    0.51    0.25 
   4   4   8    0.31    0.43 
  -5  -4  -8   10.55    0.43 
   5   4   8   10.60    0.90 
   5   4   8   10.37    0.79 
  -6  -4  -8   36.44    0.92 
   6   4   8   33.31    1.49 
   6   4   8   35.04    1.51 
  -7  -4  -8   17.41    0.64 
   7   4   8   17.45    1.28 
   7   4   8   15.47    1.14 
  -8  -4  -8    8.84    0.55 
   8   4   8    6.26    0.92 
   8   4   8    8.55    1.20 
  -9  -4  -8    3.15    0.45 
   9   4   8    3.23    1.18 
   9   4   8    2.30    0.93 
 -10  -4  -8   12.82    0.75 
  10   4   8   12.52    1.43 
  10   4   8    9.20    1.61 
  11   4   8    8.76    1.79 
  11   4   8    9.64    1.45 
  12   4   8    2.43    1.72 
  13   4   8    0.76    1.88 
  -9   5   8    1.79    0.83 
  -8   5   8    1.84    0.75 
  -7   5   8    1.40    0.68 
   6  -5  -8    2.45    1.66 
  -6   5   8    4.67    0.66 
   5  -5  -8    3.30    1.55 
  -5   5   8    4.86    0.61 
   4  -5  -8    8.78    1.58 
  -4   5   8    5.51    0.58 
   3  -5  -8   33.88    2.18 
  -3   5   8   34.45    1.11 
  -2   5   8   67.56    1.67 
  -2   5   8   69.10    1.84 
  -1   5   8   55.60    1.63 
  -1   5   8   55.34    1.42 
   0   5   8   43.44    1.41 
   0   5   8   43.09    1.16 
   1   5   8   60.23    1.44 
   1   5   8   60.64    1.83 
   2   5   8  114.46    3.02 
   2   5   8  112.09    2.34 
   3   5   8   60.18    1.96 
   3   5   8   65.23    1.54 
   3   5   8   61.79    1.46 
   4   5   8   10.80    0.59 
   4   5   8   10.87    0.56 
   4   5   8   10.50    0.85 
  -5  -5  -8    8.92    0.45 
   5   5   8    8.97    0.69 
   5   5   8    9.37    0.88 
  -6  -5  -8   78.91    1.64 
   6   5   8   75.47    2.42 
   6   5   8   78.14    2.55 
  -7  -5  -8    6.43    0.47 
   7   5   8    6.33    0.91 
   7   5   8    6.04    0.88 
  -8  -5  -8    0.60    0.34 
   8   5   8   -0.04    0.71 
   8   5   8    0.66    0.86 
  -9  -5  -8    0.45    0.40 
   9   5   8    0.64    1.04 
   9   5   8   -1.51    0.80 
 -10  -5  -8    5.15    0.59 
  10   5   8    5.51    1.18 
  10   5   8    3.28    1.33 
  11   5   8    1.31    1.13 
  11   5   8    1.91    1.46 
  12   5   8    2.52    1.69 
  -9   6   8    0.93    0.86 
  -8   6   8   -0.04    0.74 
   7  -6  -8    1.49    1.80 
  -7   6   8    0.48    0.70 
   6  -6  -8   -0.57    1.49 
  -6   6   8    0.39    0.61 
   5  -6  -8    1.27    1.33 
  -5   6   8    0.43    0.48 
   4  -6  -8    7.26    1.49 
  -4   6   8    8.30    0.76 
   3  -6  -8   31.59    2.11 
  -3   6   8   29.91    1.14 
   2  -6  -8   68.47    2.87 
  -2   6   8   75.35    2.02 
  -2   6   8   75.93    1.82 
  -1   6   8   25.28    1.04 
  -1   6   8   22.73    0.86 
   0   6   8   11.90    0.80 
   0   6   8   11.19    0.65 
   1   6   8   81.00    1.82 
   1   6   8   80.17    2.32 
   2   6   8   66.15    1.57 
   2   6   8   64.94    2.05 
   3   6   8    8.49    0.51 
   3   6   8    6.87    0.72 
   4   6   8    1.10    0.30 
   4   6   8    1.74    0.55 
  -5  -6  -8   40.12    0.96 
   5   6   8   39.51    1.66 
   5   6   8   39.70    1.39 
  -6  -6  -8   26.57    0.79 
   6   6   8   26.69    1.45 
   6   6   8   26.50    1.32 
  -7  -6  -8   -0.17    0.29 
   7   6   8    0.53    0.73 
   7   6   8    1.25    0.72 
  -8  -6  -8    0.84    0.39 
   8   6   8    1.09    0.84 
   8   6   8    0.38    0.89 
  -9  -6  -8    4.70    0.52 
   9   6   8    5.49    1.30 
   9   6   8    4.94    1.15 
 -10  -6  -8   -0.20    0.41 
  10   6   8   -0.04    1.00 
  10   6   8    1.61    1.29 
 -11  -6  -8    0.50    0.51 
  11   6   8    2.05    1.17 
   8  -7  -8   -0.49    1.98 
  -8   7   8    0.76    0.74 
   7  -7  -8    1.52    1.79 
  -7   7   8    0.59    0.65 
   6  -7  -8   -0.56    1.24 
  -6   7   8   -0.34    0.56 
   5  -7  -8    1.77    1.32 
  -5   7   8    0.59    0.60 
   4  -7  -8    0.88    1.24 
  -4   7   8    0.66    0.50 
   3  -7  -8   12.24    1.58 
  -3   7   8   11.25    0.78 
   2  -7  -8   20.29    1.65 
  -2   7   8   20.74    0.96 
  -2   7   8   18.41    0.87 
   1  -7  -8    0.71    0.71 
  -1   7   8    0.36    0.41 
  -1   7   8    0.00    0.40 
   0   7   8   27.43    1.20 
   0   7   8   25.44    0.97 
   1   7   8   76.43    2.32 
   1   7   8   76.23    1.80 
   2   7   8    8.69    0.83 
   2   7   8   10.31    0.59 
   3   7   8    2.97    0.66 
   3   7   8    2.84    0.44 
   4   7   8   19.59    1.18 
   4   7   8   17.63    0.78 
  -5  -7  -8   33.54    0.88 
   5   7   8   32.73    1.57 
  -6  -7  -8    7.71    0.52 
   6   7   8    6.67    0.94 
  -7  -7  -8    2.68    0.41 
   7   7   8    2.77    0.93 
  -8  -7  -8    6.45    0.56 
   8   7   8    5.50    1.16 
  -9  -7  -8    1.44    0.47 
   9   7   8    1.10    1.00 
 -10  -7  -8   -0.43    0.47 
  10   7   8   -0.39    0.99 
 -11  -7  -8    0.35    0.52 
  11   7   8   -0.43    1.06 
   8  -8  -8    0.57    1.93 
  -8   8   8    1.25    0.86 
   7  -8  -8    2.01    1.68 
  -7   8   8    1.56    0.81 
   6  -8  -8   -0.67    1.38 
  -6   8   8    0.09    0.69 
   5  -8  -8    0.91    1.37 
  -5   8   8    0.38    0.57 
   4  -8  -8    0.54    1.15 
  -4   8   8   -0.38    0.55 
   3  -8  -8   14.22    1.65 
  -3   8   8   17.39    1.02 
   2  -8  -8    2.59    0.99 
  -2   8   8    1.70    0.52 
   1  -8  -8    2.93    0.88 
  -1   8   8    3.53    0.56 
  -1   8   8    3.16    0.59 
   0  -8  -8   37.43    1.72 
   0   8   8   39.33    1.25 
   0   8   8   39.91    1.57 
   1   8   8   15.38    0.75 
   1   8   8   16.63    1.09 
   2   8   8    0.69    0.56 
   2   8   8    0.01    0.31 
   3   8   8   37.09    1.67 
   3   8   8   34.66    1.13 
   4   8   8   27.74    1.56 
   4   8   8   30.07    1.05 
  -5  -8  -8   23.60    0.75 
   5   8   8   24.04    1.46 
  -6  -8  -8    0.27    0.33 
   6   8   8   -0.05    0.62 
  -7  -8  -8    6.08    0.52 
   7   8   8    5.16    0.99 
  -8  -8  -8   14.78    0.81 
   8   8   8   15.11    1.56 
  -9  -8  -8    0.70    0.48 
   9   8   8   -0.50    0.96 
 -10  -8  -8    1.53    0.49 
  10   8   8    0.28    0.95 
 -11  -8  -8   -0.68    0.50 
  11   8   8    1.02    1.15 
 -12  -8  -8    6.43    0.80 
   7  -9  -8    1.84    1.87 
  -7   9   8    0.79    0.79 
   6  -9  -8    1.38    1.67 
  -6   9   8    0.84    0.67 
   5  -9  -8    0.31    1.35 
  -5   9   8    3.17    0.77 
   4  -9  -8    2.26    1.31 
  -4   9   8    2.60    0.63 
   3  -9  -8    5.61    1.29 
  -3   9   8    6.18    0.70 
   2  -9  -8    0.12    0.91 
  -2   9   8    0.13    0.51 
   1  -9  -8    9.41    1.16 
  -1   9   8    7.95    0.70 
   0  -9  -8   21.79    1.39 
   0   9   8   19.81    0.91 
   0   9   8   19.94    1.23 
   1   9   8    3.88    0.77 
   1   9   8    1.97    0.49 
   2   9   8   27.90    1.49 
   2   9   8   26.09    0.99 
   3   9   8   52.38    2.12 
   3   9   8   52.83    1.50 
   4   9   8   44.41    2.00 
   4   9   8   41.47    1.29 
  -5  -9  -8    5.02    0.40 
   5   9   8    4.31    0.91 
  -6  -9  -8    1.14    0.37 
   6   9   8    1.66    0.86 
  -7  -9  -8   21.64    0.85 
   7   9   8   19.73    1.62 
  -8  -9  -8   22.30    0.90 
   8   9   8   18.31    1.71 
  -9  -9  -8    1.76    0.52 
   9   9   8    1.47    1.13 
 -10  -9  -8    0.53    0.50 
  10   9   8    0.44    1.12 
 -11  -9  -8    1.37    0.63 
 -12  -9  -8    1.56    0.65 
   7 -10  -8    3.16    1.95 
  -7  10   8    0.16    0.76 
   6 -10  -8    2.66    1.79 
  -6  10   8   -0.03    0.77 
   5 -10  -8    1.78    1.53 
  -5  10   8    2.01    0.79 
   4 -10  -8    5.62    1.51 
  -4  10   8    4.78    0.77 
   3 -10  -8    2.30    1.16 
  -3  10   8    1.56    0.59 
   2 -10  -8   -0.34    0.87 
  -2  10   8    1.32    0.60 
   1 -10  -8   28.60    1.86 
  -1  10   8   29.64    1.20 
   0  10   8   14.38    0.93 
   1  10   8    0.76    0.65 
   1  10   8    0.26    0.43 
   2  10   8    6.56    0.67 
   2  10   8    4.90    0.89 
   3  10   8    2.75    0.81 
   3  10   8    2.92    0.55 
   4  10   8    1.31    0.82 
   4  10   8    1.25    0.44 
   5  10   8   21.46    1.57 
  -6 -10  -8   58.27    1.43 
   6  10   8   56.95    2.53 
  -7 -10  -8   39.40    1.21 
   7  10   8   41.34    2.34 
  -8 -10  -8   25.74    1.04 
   8  10   8   27.21    2.20 
  -9 -10  -8   -0.49    0.50 
   9  10   8   -1.42    1.00 
 -10 -10  -8   -0.70    0.53 
 -11 -10  -8    0.37    0.58 
 -12 -10  -8    0.13    0.65 
   6 -11  -8    0.36    1.69 
  -6  11   8    1.43    0.84 
   5 -11  -8    1.30    1.53 
  -5  11   8   -0.72    0.74 
   4 -11  -8    2.81    1.42 
  -4  11   8    2.15    0.71 
   3 -11  -8    1.09    1.17 
  -3  11   8    3.73    0.81 
  -2  11   8    3.17    0.72 
  -1  11   8    6.84    0.74 
   0  11   8    3.72    0.62 
   1  11   8    9.97    0.79 
   2  11   8   23.51    1.11 
   3  11   8   16.37    1.50 
   3  11   8   15.81    0.89 
   4  11   8    1.59    0.90 
   4  11   8    3.42    0.58 
  -5 -11  -8   12.70    0.65 
   5  11   8   12.35    0.88 
   5  11   8   11.09    1.43 
  -6 -11  -8   47.65    1.30 
   6  11   8   42.64    2.31 
  -7 -11  -8   11.99    0.82 
   7  11   8   14.41    1.68 
  -8 -11  -8   -0.19    0.48 
   8  11   8    0.91    1.00 
  -9 -11  -8    2.71    0.62 
 -10 -11  -8   14.27    0.97 
 -11 -11  -8    1.89    0.71 
 -12 -11  -8    0.35    0.69 
  -6  12   8    2.62    0.88 
  -5  12   8   -0.69    0.81 
  -4  12   8    2.40    0.87 
  -3  12   8   -0.75    0.60 
  -2  12   8    6.46    0.90 
  -1  12   8    6.95    0.88 
   0  12   8    0.45    0.55 
   1  12   8    5.20    0.69 
   2  12   8   39.34    1.41 
   3  12   8   11.65    0.93 
   4  12   8    1.37    0.53 
   5  12   8   34.40    1.40 
  -6 -12  -8   78.07    1.87 
  -7 -12  -8   18.13    0.95 
  -8 -12  -8    1.03    0.54 
  -9 -12  -8    2.15    0.58 
 -10 -12  -8   10.15    0.91 
 -11 -12  -8    0.35    0.70 
 -12 -12  -8    0.63    0.78 
  -5  13   8    1.92    0.93 
  -4  13   8    0.98    0.76 
  -3  13   8    1.13    0.78 
  -2  13   8    2.72    0.83 
  -1  13   8    0.37    0.62 
   0  13   8   -0.65    0.62 
   1  13   8   16.04    1.10 
   2  13   8   22.51    1.17 
   3  13   8    7.42    0.78 
   4  13   8    4.13    0.70 
  -5 -13  -8   30.64    1.08 
   5  13   8   31.95    1.37 
  -6 -13  -8   25.88    1.04 
  -7 -13  -8    5.20    0.60 
  -8 -13  -8    5.02    0.69 
  -9 -13  -8    7.80    0.84 
 -10 -13  -8    2.72    0.76 
 -11 -13  -8    0.78    0.73 
  -4  14   8   -0.14    0.84 
  -3  14   8   -0.32    0.73 
  -2  14   8    0.13    0.72 
  -1  14   8   -0.11    0.65 
   0  14   8    9.49    1.00 
   1  14   8    7.27    0.92 
   2  14   8   22.17    1.33 
   3  14   8    0.57    0.63 
   4  14   8   10.91    0.96 
  -5 -14  -8   19.04    0.88 
  -6 -14  -8    5.30    0.63 
  -7 -14  -8    1.07    0.57 
  -8 -14  -8   17.55    0.99 
  -9 -14  -8    8.82    0.89 
 -10 -14  -8    6.27    0.85 
 -11 -14  -8   -0.04    0.70 
  -3  15   8    0.47    0.80 
  -2  15   8    0.56    0.85 
  -1  15   8    1.84    0.83 
   0  15   8    8.20    0.97 
   1  15   8    8.81    1.07 
   2  15   8    1.36    0.68 
   3  15   8    0.75    0.64 
   4  15   8   18.54    1.25 
  -5 -15  -8    6.35    0.67 
  -6 -15  -8    1.66    0.51 
  -7 -15  -8    4.88    0.66 
  -8 -15  -8   15.52    1.00 
  -9 -15  -8   12.73    0.97 
 -10 -15  -8    0.62    0.70 
  -2  16   8    0.23    0.79 
  -1  16   8    2.55    0.92 
   0  16   8    5.64    1.03 
   1  16   8    1.89    0.87 
   2  16   8    1.68    0.79 
   3  16   8    5.19    0.96 
   4  16   8   11.64    1.11 
  -5 -16  -8    4.34    0.66 
  -6 -16  -8   -0.66    0.54 
  -7 -16  -8   10.28    0.84 
  -8 -16  -8   19.81    1.23 
  -9 -16  -8    2.37    0.69 
   0  17   8    0.39    0.80 
   1  17   8    1.62    0.86 
   2  17   8    0.43    0.84 
   3  17   8    3.44    0.98 
   4  17   8    2.47    0.88 
  -5 -17  -8    1.78    0.64 
  -6 -17  -8    0.93    0.63 
  -7 -17  -8    9.82    0.94 
  -8 -17  -8    5.04    0.84 
   2  18   8    3.14    0.99 
   3  18   8    6.52    1.15 
   4  18   8    0.73    0.93 
  -5 -18  -8    0.72    0.60 
  -5 -17   9    4.50    1.33 
  -5 -17   9    2.45    0.77 
  -4 -17   9    9.46    0.91 
  -4 -17   9   12.86    1.62 
  -3 -17   9    2.67    1.19 
  -2 -17   9    2.47    1.19 
  -1 -17   9   19.74    1.79 
   0 -17   9    9.21    1.39 
   1 -17   9    5.94    1.25 
   1 -17   9    2.48    1.29 
  -7 -16   9    2.61    1.26 
  -6 -16   9    2.24    1.06 
  -6 -16   9    1.50    0.78 
  -5 -16   9   16.46    1.58 
  -5 -16   9   12.08    0.99 
  -4 -16   9    7.21    1.23 
  -4 -16   9    7.51    0.83 
  -3 -16   9   -1.02    0.94 
  -3 -16   9    0.01    0.58 
  -2 -16   9   12.80    1.46 
  -1 -16   9   29.63    2.00 
   0 -16   9   17.18    1.50 
   1 -16   9    2.44    1.06 
   2 -16   9    0.72    1.19 
   3 -16   9    2.78    1.35 
  -8 -15   9    3.96    0.90 
  -8 -15   9    4.20    1.27 
  -7 -15   9    0.55    1.11 
  -7 -15   9   -0.07    0.73 
  -6 -15   9    2.14    0.76 
  -6 -15   9    1.84    1.10 
  -5 -15   9   21.45    1.78 
  -4 -15   9    2.25    0.65 
  -4 -15   9    3.59    1.12 
  -3 -15   9    0.99    0.54 
  -3 -15   9    2.04    1.00 
  -2 -15   9   16.40    1.50 
  -2 -15   9   14.35    0.90 
  -1 -15   9   32.54    1.96 
   0 -15   9   12.94    1.38 
   1 -15   9   -0.41    0.85 
   2 -15   9    5.91    1.33 
   2 -15   9    6.58    1.12 
   3 -15   9    8.60    1.58 
   4 -15   9    2.02    1.26 
  -8 -14   9   -2.16    0.93 
  -8 -14   9    0.70    0.77 
  -7 -14   9   -0.41    0.70 
  -7 -14   9    1.19    1.06 
  -6 -14   9    1.64    1.01 
  -6 -14   9    2.09    0.69 
  -5 -14   9    4.28    0.70 
  -5 -14   9    6.31    1.18 
  -4 -14   9    0.36    0.56 
  -4 -14   9   -0.69    0.74 
  -3 -14   9    6.26    1.02 
  -3 -14   9    4.54    0.64 
  -2 -14   9   21.48    1.00 
  -2 -14   9   24.37    1.56 
  -1 -14   9   13.69    1.29 
   0 -14   9    5.15    1.04 
   1 -14   9    8.30    1.10 
   2 -14   9   14.27    1.33 
   3 -14   9    6.55    1.32 
   3 -14   9    6.94    1.11 
   4 -14   9   -0.11    1.22 
   5 -14   9    1.71    1.41 
  -9 -13   9    0.85    0.85 
  -9 -13   9   -0.47    0.93 
  -8 -13   9    0.68    0.89 
  -8 -13   9    0.84    0.74 
  -7 -13   9    4.38    0.79 
  -7 -13   9    4.70    1.03 
  -6 -13   9    1.52    0.66 
  -6 -13   9    2.94    1.01 
  -5 -13   9    1.70    0.92 
  -5 -13   9    0.46    0.56 
  -4 -13   9   -0.56    0.71 
  -4 -13   9   -0.17    0.50 
  -3 -13   9    7.94    0.68 
  -3 -13   9    6.77    0.99 
  -2 -13   9   19.18    0.91 
  -2 -13   9   20.04    1.41 
  -1 -13   9    0.22    0.68 
  -1 -13   9    0.66    0.42 
   0 -13   9    1.20    0.81 
   1 -13   9   38.70    1.88 
   2 -13   9   36.13    1.80 
   3 -13   9    4.12    1.15 
   3 -13   9    5.03    0.98 
   4 -13   9   -0.39    1.03 
   5 -13   9    1.67    1.30 
   6 -13   9    1.35    1.29 
  -9 -12   9    1.12    0.71 
  -9 -12   9    2.90    1.00 
  -8 -12   9   -0.41    0.65 
  -8 -12   9   -0.61    0.82 
  -7 -12   9    1.68    0.64 
  -7 -12   9    1.94    0.98 
  -6 -12   9    3.28    0.68 
  -6 -12   9    1.61    0.91 
  -5 -12   9    2.44    0.80 
  -5 -12   9    1.98    0.60 
  -4 -12   9    1.35    0.51 
  -4 -12   9    0.99    0.82 
  -3 -12   9   25.99    1.60 
  -3 -12   9   25.76    1.00 
  -2 -12   9   23.10    0.93 
  -2 -12   9   20.45    1.47 
  -1 -12   9    0.44    0.74 
  -1 -12   9    0.00    0.37 
   0 -12   9    7.58    1.02 
   0 -12   9    7.83    0.53 
   1 -12   9   29.04    1.57 
   2 -12   9   26.52    1.51 
   3 -12   9    0.35    0.71 
   3 -12   9   -0.26    0.93 
   4 -12   9    4.69    1.17 
   4 -12   9    7.77    1.00 
   5 -12   9    2.86    1.20 
   6 -12   9    1.75    1.40 
   7 -12   9    1.06    1.47 
 -10 -11   9    0.50    0.96 
 -10 -11   9   -0.17    0.84 
  -9 -11   9    1.07    0.66 
  -9 -11   9    0.46    0.91 
  -8 -11   9   -0.27    0.59 
  -8 -11   9   -0.07    0.83 
  -7 -11   9    2.37    0.89 
  -7 -11   9    2.67    0.62 
  -6 -11   9   13.10    0.87 
  -6 -11   9   15.08    1.36 
  -5 -11   9   -0.83    0.61 
  -5 -11   9    0.02    0.51 
  -4 -11   9    5.26    0.95 
  -4 -11   9    5.22    0.59 
  -3 -11   9   21.00    0.90 
  -3 -11   9   21.10    1.42 
  -2 -11   9    0.03    0.36 
  -2 -11   9    1.15    0.71 
  -1 -11   9    1.64    0.39 
  -1 -11   9    0.75    0.72 
   0 -11   9   55.88    1.35 
   0 -11   9   58.43    2.16 
   1 -11   9   11.83    1.13 
   2 -11   9    3.32    0.75 
   3 -11   9    1.81    0.75 
   4 -11   9   23.57    1.41 
   4 -11   9   23.93    1.86 
   5 -11   9    3.03    1.26 
   6 -11   9   -0.97    1.14 
   7 -11   9    0.13    1.40 
   8 -11   9   -0.45    1.51 
 -10 -10   9    0.21    0.89 
 -10 -10   9    0.29    0.82 
  -9 -10   9    0.61    0.67 
  -9 -10   9    1.20    0.89 
  -8 -10   9    1.17    0.78 
  -8 -10   9    0.93    0.65 
  -7 -10   9    4.70    0.74 
  -7 -10   9    4.27    0.95 
  -6 -10   9    3.48    0.87 
  -6 -10   9    2.80    0.60 
  -5 -10   9    4.11    0.57 
  -5 -10   9    4.82    0.90 
  -4 -10   9   69.08    2.36 
  -4 -10   9   67.47    1.71 
  -3 -10   9    5.46    0.54 
  -3 -10   9    5.74    0.88 
  -2 -10   9    0.07    0.33 
  -2 -10   9    0.34    0.61 
  -1 -10   9    1.17    0.35 
  -1 -10   9    2.10    0.65 
   0 -10   9   39.81    1.66 
   0 -10   9   39.94    1.03 
   1 -10   9   24.23    0.76 
   1 -10   9   25.66    1.38 
   2 -10   9    2.61    0.66 
   3 -10   9   13.13    1.11 
   4 -10   9   24.18    1.40 
   4 -10   9   22.60    1.73 
   5 -10   9    6.92    0.91 
   5 -10   9    4.28    1.13 
   6 -10   9    0.72    1.19 
   7 -10   9    0.70    1.14 
   8 -10   9    0.25    1.31 
 -10  -9   9    0.88    0.75 
  -9  -9   9    3.31    0.81 
  -9  -9   9    3.39    0.91 
  -8  -9   9    1.72    0.66 
  -8  -9   9    1.26    0.80 
  -7  -9   9    1.20    0.77 
  -7  -9   9    1.85    0.62 
  -6  -9   9    1.58    0.73 
  -6  -9   9    1.23    0.56 
  -5  -9   9    1.03    0.49 
  -5  -9   9    1.89    0.68 
  -4  -9   9   48.84    1.91 
  -4  -9   9   47.47    1.33 
  -3  -9   9    0.90    0.63 
  -3  -9   9    0.43    0.36 
  -2  -9   9    9.62    0.59 
  -2  -9   9   10.98    0.99 
  -1  -9   9    9.78    0.55 
  -1  -9   9    9.91    0.92 
   0  -9   9   54.80    1.26 
   0  -9   9   57.56    2.00 
   1  -9   9    8.94    0.88 
   1  -9   9   10.59    0.49 
   2  -9   9    5.62    0.76 
   3  -9   9   56.49    1.99 
   4  -9   9   37.84    2.13 
   4  -9   9   35.44    1.56 
   5  -9   9    8.71    1.30 
   5  -9   9   10.68    0.99 
   6  -9   9    3.97    1.17 
   7  -9   9    1.73    1.29 
   8  -9   9    3.28    1.37 
   9  -9   9   -1.45    1.51 
 -10  -8   9    2.66    0.78 
  -9  -8   9    5.84    0.89 
  -9  -8   9    5.16    0.92 
  -8  -8   9    1.84    0.77 
  -8  -8   9    1.29    0.66 
  -7  -8   9    1.17    0.52 
  -7  -8   9    0.36    0.67 
  -6  -8   9    5.39    0.87 
  -6  -8   9    6.62    0.69 
  -5  -8   9   25.15    1.40 
  -5  -8   9   26.89    1.04 
  -4  -8   9    6.88    0.79 
  -4  -8   9    6.69    0.58 
  -3  -8   9    3.38    0.45 
  -3  -8   9    2.49    0.61 
  -2  -8   9   15.52    0.67 
  -2  -8   9   14.15    1.03 
  -1  -8   9   15.66    0.61 
  -1  -8   9   15.81    1.01 
   0  -8   9   21.76    0.65 
   0  -8   9   21.99    1.20 
   1  -8   9    5.33    0.69 
   1  -8   9    5.51    0.34 
   2  -8   9   23.10    0.62 
   2  -8   9   22.17    1.20 
   3  -8   9   60.55    2.01 
   4  -8   9   33.25    1.45 
   4  -8   9   33.94    1.88 
   5  -8   9    4.99    0.78 
   5  -8   9    4.74    1.10 
   6  -8   9    8.77    1.43 
   7  -8   9    2.80    1.23 
   8  -8   9    1.54    1.25 
   9  -8   9   -1.14    1.28 
 -10  -7   9    8.03    0.92 
  -9  -7   9    1.36    0.65 
  -8  -7   9   -0.61    0.62 
  -8  -7   9   -0.12    0.53 
  -7  -7   9    2.27    0.56 
  -7  -7   9    1.80    0.70 
  -6  -7   9    0.62    0.44 
  -6  -7   9    0.43    0.58 
  -5  -7   9    2.81    0.51 
  -5  -7   9    3.03    0.62 
  -4  -7   9   -0.20    0.52 
  -4  -7   9    0.36    0.33 
  -3  -7   9    9.40    0.58 
  -3  -7   9    9.18    0.86 
  -2  -7   9    3.23    0.59 
  -2  -7   9    4.27    0.39 
  -1  -7   9    7.47    0.43 
  -1  -7   9    8.11    0.80 
   0  -7   9   14.11    0.91 
   0  -7   9   13.79    0.51 
   1  -7   9    1.83    0.23 
   1  -7   9    2.60    0.58 
   2  -7   9   76.39    2.30 
   2  -7   9   76.76    1.49 
   3  -7   9   14.80    0.99 
   4  -7   9   27.92    1.28 
   4  -7   9   26.66    1.62 
   5  -7   9   12.69    1.32 
   5  -7   9   14.29    1.09 
   6  -7   9   16.43    1.65 
   6  -7   9   14.96    1.06 
   7  -7   9    8.83    1.40 
   8  -7   9    2.11    1.22 
   9  -7   9   -0.96    1.20 
  10  -7   9    0.08    1.66 
 -11  -6   9    2.87    0.85 
 -10  -6   9   12.84    1.13 
  -9  -6   9    2.16    0.75 
  -8  -6   9    0.20    0.54 
  -8  -6   9   -0.59    0.59 
  -7  -6   9    2.43    0.69 
  -7  -6   9    2.74    0.63 
  -6  -6   9    0.33    0.55 
  -6  -6   9    0.21    0.48 
  -5  -6   9    0.15    0.37 
  -5  -6   9    0.74    0.53 
  -4  -6   9    2.84    0.59 
  -4  -6   9    2.10    0.38 
  -3  -6   9    5.44    0.69 
  -3  -6   9    5.48    0.43 
  -2  -6   9    7.06    0.47 
  -2  -6   9    7.21    0.71 
  -1  -6   9    7.85    0.43 
  -1  -6   9    8.85    0.79 
   0  -6   9    0.85    0.22 
   0  -6   9    0.34    0.42 
   1  -6   9   30.36    1.28 
   1  -6   9   32.72    0.73 
   2  -6   9   72.60    2.19 
   2  -6   9   73.99    1.39 
   3  -6   9   21.50    1.10 
   4  -6   9    7.34    0.96 
   4  -6   9    5.79    0.68 
   5  -6   9   24.45    1.66 
   5  -6   9   24.21    1.21 
   6  -6   9   30.72    1.91 
   6  -6   9   29.93    1.43 
   7  -6   9    4.88    1.15 
   8  -6   9   -0.04    1.04 
   9  -6   9    1.38    1.24 
  10  -6   9    2.76    1.68 
 -11  -5   9    6.69    1.10 
 -10  -5   9    8.74    0.95 
  -9  -5   9    3.34    0.81 
  -8  -5   9    2.09    0.66 
  -7  -5   9    0.18    0.56 
  -7  -5   9    0.08    0.53 
  -6  -5   9    1.83    0.58 
  -6  -5   9    1.21    0.46 
  -5  -5   9    8.29    0.78 
  -5  -5   9    7.37    0.57 
  -4  -5   9   15.79    0.71 
  -4  -5   9   18.18    0.95 
  -3  -5   9    0.36    0.27 
  -3  -5   9    0.28    0.39 
  -2  -5   9    0.70    0.44 
  -2  -5   9    0.86    0.28 
  -1  -5   9    1.50    0.26 
  -1  -5   9    0.78    0.42 
   0  -5   9   45.65    0.97 
   0  -5   9   41.66    1.46 
   1  -5   9  107.13    1.99 
   1  -5   9  105.99    2.83 
   2  -5   9   60.02    1.84 
   2  -5   9   59.23    1.11 
   3  -5   9   13.85    0.90 
   4  -5   9   26.94    1.19 
   5  -5   9   34.71    1.41 
   5  -5   9   37.32    1.80 
   6  -5   9   31.83    1.44 
   6  -5   9   32.25    1.97 
   7  -5   9    1.83    0.67 
   7  -5   9    1.29    0.92 
   8  -5   9    1.66    1.14 
   9  -5   9    4.60    1.45 
  10  -5   9    0.29    1.54 
  11  -5   9   -0.28    1.77 
 -11  -4   9    7.00    1.02 
 -10  -4   9    5.49    0.88 
  -9  -4   9    0.65    0.63 
  -8  -4   9    4.73    0.68 
  -7  -4   9    4.46    0.70 
  -7  -4   9    4.26    0.65 
  -6  -4   9    0.22    0.47 
  -6  -4   9    0.37    0.42 
  -5  -4   9    0.89    0.43 
  -5  -4   9    1.12    0.49 
  -4  -4   9    0.09    0.41 
  -4  -4   9    0.06    0.36 
  -3  -4   9   27.82    1.14 
  -3  -4   9   27.77    0.86 
  -2  -4   9   13.68    0.56 
  -2  -4   9   14.36    0.84 
  -1  -4   9   24.81    1.02 
  -1  -4   9   24.31    0.69 
   0  -4   9    6.38    0.34 
   0  -4   9    7.68    0.65 
   1  -4   9    9.36    0.75 
   1  -4   9    9.62    0.31 
   2  -4   9    6.70    0.66 
   3  -4   9    0.49    0.42 
   4  -4   9   44.97    1.57 
   5  -4   9   26.35    1.53 
   5  -4   9   22.92    1.15 
   6  -4   9   20.97    1.14 
   6  -4   9   18.92    1.46 
   7  -4   9   -0.43    0.58 
   7  -4   9   -0.78    0.74 
   8  -4   9   19.40    1.88 
   9  -4   9    3.68    1.25 
  10  -4   9    0.93    1.42 
  11  -4   9   -2.30    1.57 
 -11  -3   9   10.01    1.10 
 -10  -3   9   -0.75    0.69 
  -9  -3   9    2.71    0.79 
  -8  -3   9   12.56    0.93 
  -7  -3   9    5.43    0.65 
  -6  -3   9    0.82    0.48 
  -6  -3   9    0.47    0.43 
  -5  -3   9   -0.04    0.40 
  -5  -3   9   -0.19    0.39 
  -4  -3   9   10.89    0.65 
  -4  -3   9   10.17    0.73 
  -3  -3   9    8.70    0.68 
  -3  -3   9    7.73    0.52 
  -2  -3   9    2.07    0.45 
  -2  -3   9    2.14    0.29 
  -1  -3   9    1.67    0.38 
  -1  -3   9    1.70    0.25 
   0  -3   9   13.79    0.44 
   0  -3   9   14.78    0.81 
   1  -3   9   11.50    0.35 
   1  -3   9   11.53    0.77 
   2  -3   9    1.13    0.40 
   3  -3   9    1.43    0.42 
   4  -3   9   25.73    1.14 
   5  -3   9   21.28    1.28 
   5  -3   9   19.91    1.07 
   6  -3   9    0.72    0.69 
   6  -3   9    0.93    0.55 
   7  -3   9    5.18    1.08 
   7  -3   9    7.44    0.86 
   8  -3   9   38.11    2.25 
   8  -3   9   44.74    1.78 
   9  -3   9    8.98    1.61 
  10  -3   9   -0.95    1.34 
  11  -3   9    0.71    1.64 
 -10  -2   9    0.40    0.83 
  -9  -2   9   11.25    1.02 
  -8  -2   9   12.94    1.00 
  -7  -2   9    7.53    0.78 
  -6  -2   9    1.08    0.51 
  -6  -2   9    1.23    0.46 
  -5  -2   9    0.40    0.37 
  -5  -2   9    0.75    0.40 
  -4  -2   9   24.30    0.85 
  -4  -2   9   25.71    1.01 
  -3  -2   9    0.20    0.27 
  -3  -2   9   -0.02    0.32 
  -2  -2   9    2.67    0.33 
  -2  -2   9    2.98    0.42 
  -1  -2   9    0.19    0.21 
  -1  -2   9    0.27    0.34 
   0  -2   9   36.29    0.82 
   0  -2   9   34.64    1.23 
   1  -2   9    5.85    0.56 
   1  -2   9    4.99    0.26 
   2  -2   9    0.43    0.39 
   3  -2   9   34.90    1.31 
   4  -2   9   12.36    0.80 
   5  -2   9   17.72    1.01 
   5  -2   9   17.45    1.13 
   6  -2   9   13.21    1.21 
   6  -2   9   12.94    1.02 
   7  -2   9   36.18    2.00 
   7  -2   9   35.68    1.53 
   8  -2   9   31.60    2.02 
   8  -2   9   37.16    1.68 
   9  -2   9   11.40    1.61 
  10  -2   9    3.10    1.48 
  11  -2   9    4.78    1.82 
  12  -2   9    1.19    1.83 
 -10  -1   9    5.50    0.89 
  -9  -1   9   14.22    1.07 
  -8  -1   9    2.58    0.74 
  -7  -1   9    0.25    0.56 
  -6  -1   9    8.13    0.68 
  -5  -1   9    6.07    0.57 
  -5  -1   9    6.51    0.57 
  -4  -1   9    0.73    0.35 
  -4  -1   9    0.97    0.37 
  -3  -1   9    0.15    0.30 
  -3  -1   9   -0.23    0.31 
  -2  -1   9    0.72    0.33 
  -2  -1   9    0.35    0.23 
  -1  -1   9    4.65    0.34 
  -1  -1   9    6.24    0.55 
   0  -1   9   24.81    0.96 
   0  -1   9   25.00    0.65 
   1  -1   9   29.62    0.70 
   1  -1   9   32.60    1.16 
   2  -1   9   30.13    0.63 
   3  -1   9   64.95    1.93 
   4  -1   9   57.99    1.82 
  -5   1  -9    2.77    0.18 
   5  -1   9    2.16    0.56 
   5  -1   9    2.36    0.57 
  -6   1  -9   17.20    0.50 
   6  -1   9   16.52    1.06 
   6  -1   9   17.48    1.30 
   7  -1   9   39.87    1.66 
   7  -1   9   38.87    1.92 
   8  -1   9   16.15    1.53 
   8  -1   9   16.10    1.20 
   9  -1   9    2.46    0.79 
   9  -1   9    2.68    1.20 
  10  -1   9    4.01    1.48 
  11  -1   9    4.46    1.67 
  12  -1   9    1.58    1.88 
 -10   0   9    7.70    1.06 
  -9   0   9   12.01    1.02 
  -8   0   9    4.33    0.71 
  -7   0   9   11.67    0.93 
  -6   0   9   15.80    0.98 
  -5   0   9   24.51    0.96 
  -5   0   9   26.73    1.05 
  -4   0   9    3.99    0.49 
  -4   0   9    4.39    0.47 
  -3   0   9    1.28    0.32 
  -3   0   9    0.81    0.33 
  -2   0   9   30.34    0.85 
  -2   0   9   28.86    1.03 
  -1   0   9   16.58    0.79 
  -1   0   9   17.07    0.59 
   0   0   9   37.81    1.26 
   0   0   9   38.15    0.90 
   1   0   9    0.96    0.19 
   1   0   9    1.56    0.43 
   2   0   9   81.87    2.26 
   2   0   9   83.58    1.59 
  -3   0  -9   31.57    0.62 
   3   0   9   32.91    1.25 
  -4   0  -9   78.05    1.43 
   4   0   9   76.42    2.25 
  -5   0  -9   17.91    0.47 
   5   0   9   18.81    1.06 
   5   0   9   18.31    1.04 
  -6   0  -9   25.93    0.67 
   6   0   9   26.93    1.39 
   6   0   9   29.04    1.32 
  -7   0  -9   24.36    0.71 
   7   0   9   23.14    1.49 
   7   0   9   25.24    1.33 
   8   0   9    3.80    0.97 
   8   0   9    5.68    0.87 
   9   0   9    6.60    1.36 
   9   0   9    5.96    0.93 
  10   0   9   11.26    1.72 
  11   0   9   14.52    2.17 
  12   0   9    0.98    1.80 
 -10   1   9   15.14    1.29 
  -9   1   9    2.26    0.79 
  -8   1   9    6.71    0.86 
  -7   1   9   23.01    1.21 
  -6   1   9   31.77    1.19 
  -5   1   9    9.48    0.68 
  -4   1   9    8.79    0.62 
  -4   1   9    8.19    0.59 
  -3   1   9   10.25    0.62 
  -3   1   9   10.06    0.64 
  -2   1   9   23.82    0.81 
  -2   1   9   24.52    0.93 
  -1   1   9    7.31    0.59 
  -1   1   9    6.98    0.46 
   0   1   9   50.26    1.48 
   0   1   9   48.18    1.13 
   1   1   9   77.46    1.57 
   1   1   9   77.82    2.11 
   2   1   9   26.87    0.67 
   2   1   9   28.99    1.13 
   3   1   9   33.96    1.30 
   3   1   9   33.71    0.77 
  -4  -1  -9    0.08    0.13 
   4   1   9   -0.17    0.37 
   4   1   9    0.09    0.43 
  -5  -1  -9    9.10    0.35 
   5   1   9    9.76    0.83 
   5   1   9    8.54    0.76 
  -6  -1  -9   35.16    0.84 
   6   1   9   37.63    1.63 
   6   1   9   39.83    1.55 
  -7  -1  -9    5.67    0.37 
   7   1   9    6.16    0.91 
   7   1   9    4.43    0.74 
   8   1   9    0.75    0.85 
   8   1   9    1.09    0.68 
   9   1   9   19.64    1.39 
   9   1   9   15.83    1.61 
  10   1   9   23.75    1.70 
  10   1   9   17.64    1.94 
  11   1   9   11.03    1.96 
  12   1   9   -1.53    1.57 
 -10   2   9    3.73    0.87 
  -9   2   9    3.12    0.84 
  -8   2   9    3.75    0.74 
  -7   2   9    8.90    0.88 
  -6   2   9   32.01    1.29 
  -5   2   9    0.03    0.41 
  -4   2   9   -0.12    0.31 
  -4   2   9   -0.46    0.39 
  -3   2   9   14.38    0.68 
  -3   2   9   13.89    0.70 
  -2   2   9   31.42    0.92 
  -2   2   9   29.25    1.03 
  -1   2   9    0.33    0.34 
  -1   2   9   -0.20    0.27 
   0   2   9   22.91    0.71 
   0   2   9   22.58    0.93 
   1   2   9   28.92    0.77 
   1   2   9   27.92    1.06 
   2   2   9   20.69    0.60 
   2   2   9   19.46    0.93 
   3   2   9   10.03    0.76 
   3   2   9   10.19    0.42 
  -4  -2  -9   13.48    0.39 
   4   2   9   14.97    0.89 
   4   2   9   13.94    0.80 
  -5  -2  -9   43.18    0.95 
   5   2   9   44.51    1.60 
   5   2   9   43.37    1.64 
  -6  -2  -9   17.82    0.55 
   6   2   9   16.48    1.11 
   6   2   9   17.12    1.07 
  -7  -2  -9   17.47    0.61 
   7   2   9   17.47    1.14 
   7   2   9   17.81    1.33 
  -8  -2  -9    2.60    0.37 
   8   2   9    1.46    0.71 
   8   2   9    2.37    0.92 
   9   2   9   22.13    1.53 
   9   2   9   21.37    1.89 
  10   2   9   33.05    1.96 
  10   2   9   28.91    2.36 
  11   2   9    0.31    1.46 
  12   2   9    1.16    1.66 
 -10   3   9    0.20    0.76 
  -9   3   9    1.08    0.81 
  -8   3   9    9.52    1.01 
  -7   3   9    7.84    0.87 
  -6   3   9    4.40    0.65 
  -5   3   9    0.76    0.46 
  -4   3   9    5.13    0.55 
  -3   3   9   16.76    0.75 
  -3   3   9   18.46    0.78 
  -2   3   9   31.22    1.06 
  -2   3   9   31.34    1.00 
  -1   3   9   46.06    1.40 
  -1   3   9   45.31    1.19 
   0   3   9   63.75    1.78 
   0   3   9   60.36    1.41 
   1   3   9   41.67    1.39 
   1   3   9   44.24    1.07 
   2   3   9    6.57    0.41 
   2   3   9    6.35    0.63 
   3   3   9   27.25    1.18 
   3   3   9   30.63    0.80 
  -4  -3  -9   49.26    1.02 
   4   3   9   48.14    1.67 
   4   3   9   51.44    1.55 
  -5  -3  -9   99.48    1.92 
   5   3   9   98.56    2.78 
   5   3   9   99.38    2.84 
  -6  -3  -9   18.82    0.60 
   6   3   9   17.46    1.16 
   6   3   9   17.17    1.11 
  -7  -3  -9    2.88    0.34 
   7   3   9    1.70    0.63 
   7   3   9    3.00    0.78 
  -8  -3  -9    1.27    0.34 
   8   3   9    1.61    0.88 
   8   3   9    1.30    0.73 
  -9  -3  -9   37.92    1.11 
   9   3   9   41.07    2.32 
   9   3   9   39.81    1.99 
  10   3   9   13.79    1.43 
  10   3   9   14.14    1.82 
  11   3   9    1.57    1.09 
  11   3   9    0.65    1.38 
  12   3   9    2.32    1.71 
  13   3   9    6.34    2.08 
  -9   4   9    3.75    0.95 
  -8   4   9    8.50    0.94 
  -7   4   9    6.23    0.81 
  -6   4   9    3.48    0.70 
  -5   4   9   19.08    1.05 
  -4   4   9    4.09    0.54 
  -3   4   9   39.14    1.21 
  -3   4   9   41.04    1.25 
  -2   4   9    7.23    0.56 
  -2   4   9    8.06    0.59 
  -1   4   9    2.86    0.39 
  -1   4   9    2.21    0.42 
   0   4   9    4.51    0.53 
   0   4   9    3.80    0.38 
   1   4   9    6.19    0.60 
   1   4   9    6.73    0.47 
   2   4   9   19.98    0.67 
   2   4   9   18.73    0.99 
   3   4   9   -0.29    0.22 
   3   4   9    0.14    0.48 
   4   4   9   28.42    1.01 
   4   4   9   27.86    0.84 
   4   4   9   29.19    1.31 
  -5  -4  -9   23.71    0.65 
   5   4   9   24.19    1.06 
   5   4   9   24.10    1.27 
  -6  -4  -9   -0.19    0.22 
   6   4   9    0.82    0.61 
   6   4   9   -0.02    0.49 
  -7  -4  -9   12.08    0.56 
   7   4   9   12.31    1.12 
   7   4   9   12.57    1.14 
  -8  -4  -9   18.86    0.75 
   8   4   9   18.28    1.53 
   8   4   9   19.39    1.46 
  -9  -4  -9   32.95    1.02 
   9   4   9   33.13    2.11 
   9   4   9   28.03    1.80 
  10   4   9   -0.51    0.91 
  10   4   9    0.07    1.17 
  11   4   9    2.97    1.48 
  11   4   9    6.08    1.27 
  12   4   9   16.53    2.25 
  -9   5   9    2.34    0.91 
  -8   5   9   11.30    1.10 
  -7   5   9    1.39    0.64 
  -6   5   9    0.57    0.62 
  -5   5   9   10.94    0.83 
  -4   5   9   37.04    1.26 
  -3   5   9   11.38    0.76 
  -2   5   9    1.21    0.43 
  -2   5   9    1.08    0.38 
  -1   5   9    0.55    0.37 
  -1   5   9    0.77    0.34 
   0   5   9   52.67    1.66 
   0   5   9   55.59    1.37 
   1   5   9   14.27    0.87 
   1   5   9   14.41    0.66 
   2   5   9    1.64    0.33 
   2   5   9    1.86    0.47 
   3   5   9    6.99    0.78 
   3   5   9    7.66    0.50 
   3   5   9    7.72    0.39 
   4   5   9   53.65    1.46 
   4   5   9   51.44    1.30 
   4   5   9   49.17    1.80 
  -5  -5  -9   12.29    0.47 
   5   5   9   10.78    1.00 
   5   5   9   12.75    0.79 
  -6  -5  -9    9.71    0.50 
   6   5   9    8.69    1.00 
   6   5   9   10.46    0.88 
  -7  -5  -9   10.35    0.61 
   7   5   9   13.20    1.23 
   7   5   9   10.80    1.07 
  -8  -5  -9   90.24    1.95 
   8   5   9   85.96    3.11 
   8   5   9   88.08    3.05 
  -9  -5  -9    2.66    0.43 
   9   5   9    2.56    1.15 
   9   5   9    1.31    0.90 
 -10  -5  -9    0.93    0.46 
  10   5   9    1.24    1.25 
  10   5   9    2.29    1.06 
  11   5   9   15.24    2.04 
  11   5   9   14.86    1.73 
  12   5   9   15.98    1.91 
  -8   6   9    6.89    1.02 
  -7   6   9    0.44    0.72 
  -6   6   9    7.53    0.80 
  -5   6   9    6.80    0.73 
  -4   6   9   18.49    0.98 
  -3   6   9    0.14    0.42 
  -2   6   9   11.21    0.74 
  -2   6   9   10.58    0.73 
  -1   6   9   24.00    1.04 
  -1   6   9   24.96    0.91 
   0   6   9   25.37    0.91 
   0   6   9   28.86    1.18 
   1   6   9    0.46    0.29 
   1   6   9    0.20    0.43 
   2   6   9   -0.23    0.39 
   2   6   9    0.20    0.30 
   3   6   9    9.32    0.84 
   3   6   9    9.39    0.58 
   4   6   9   59.55    1.46 
   4   6   9   56.32    2.03 
  -5  -6  -9    0.14    0.22 
   5   6   9    0.17    0.39 
   5   6   9   -0.72    0.52 
  -6  -6  -9    9.59    0.54 
   6   6   9    9.13    1.04 
   6   6   9   10.21    0.86 
  -7  -6  -9   19.63    0.75 
   7   6   9   17.40    1.35 
   7   6   9   18.92    1.37 
  -8  -6  -9   46.73    1.24 
   8   6   9   46.26    2.30 
   8   6   9   43.85    2.15 
  -9  -6  -9    2.52    0.47 
   9   6   9    2.93    0.94 
 -10  -6  -9    4.60    0.58 
  10   6   9    5.33    1.17 
  11   6   9   17.59    1.90 
  12   6   9   13.26    1.84 
  -8   7   9    0.55    0.82 
  -7   7   9    0.92    0.77 
   6  -7  -9   16.37    2.35 
  -6   7   9   20.35    1.30 
   5  -7  -9   14.56    2.17 
  -5   7   9   14.13    1.06 
   4  -7  -9    6.26    1.46 
  -4   7   9    8.45    0.77 
   3  -7  -9    2.13    1.13 
  -3   7   9   -0.04    0.45 
  -2   7   9   41.12    1.35 
  -1   7   9   26.45    1.04 
  -1   7   9   27.75    1.20 
   0   7   9   32.58    1.35 
   0   7   9   32.13    1.11 
   1   7   9    0.67    0.50 
   1   7   9    1.12    0.39 
   2   7   9    0.31    0.52 
   2   7   9   -0.48    0.31 
   3   7   9    9.71    0.94 
   3   7   9    7.09    0.56 
   4   7   9    0.46    0.30 
   4   7   9   -0.21    0.56 
  -5  -7  -9    0.90    0.27 
   5   7   9    1.16    0.70 
  -6  -7  -9   13.54    0.61 
   6   7   9   15.22    1.33 
  -7  -7  -9   18.42    0.74 
   7   7   9   18.39    1.43 
  -8  -7  -9    8.19    0.59 
   8   7   9    8.95    1.28 
  -9  -7  -9    0.98    0.45 
   9   7   9    0.44    0.84 
 -10  -7  -9    4.89    0.59 
  10   7   9    5.90    1.33 
 -11  -7  -9   12.56    0.85 
  11   7   9   12.55    1.71 
  12   7   9   11.05    1.82 
  -8   8   9    1.13    0.87 
  -7   8   9    6.61    0.93 
   6  -8  -9   22.74    2.64 
  -6   8   9   24.32    1.32 
   5  -8  -9    8.66    1.81 
  -5   8   9   10.48    0.94 
   4  -8  -9    3.96    1.47 
  -4   8   9    3.60    0.72 
   3  -8  -9    7.98    1.50 
  -3   8   9    9.37    0.84 
   2  -8  -9   35.67    2.24 
  -2   8   9   35.87    1.27 
  -1   8   9   32.01    1.15 
  -1   8   9   29.06    1.32 
   0   8   9    2.34    0.60 
   0   8   9    1.45    0.47 
   1   8   9    0.35    0.52 
   1   8   9    0.70    0.38 
   2   8   9   10.49    0.66 
   2   8   9   11.92    1.03 
   3   8   9    1.00    0.40 
   3   8   9    0.72    0.58 
   4   8   9   19.08    1.35 
   4   8   9   20.04    0.87 
   5   8   9    5.39    0.59 
   5   8   9    6.39    0.93 
  -6  -8  -9   10.11    0.59 
   6   8   9   10.72    1.20 
  -7  -8  -9   17.18    0.75 
   7   8   9   17.54    1.57 
  -8  -8  -9    4.35    0.50 
   8   8   9    2.71    0.96 
  -9  -8  -9    1.78    0.49 
   9   8   9    1.02    1.03 
 -10  -8  -9    6.47    0.69 
  10   8   9    4.13    1.19 
 -11  -8  -9    6.37    0.71 
  11   8   9    4.71    1.43 
   7  -9  -9    3.16    2.01 
  -7   9   9    5.29    0.92 
   6  -9  -9    8.10    2.10 
  -6   9   9   10.04    1.06 
   5  -9  -9    1.79    1.52 
  -5   9   9    1.39    0.74 
   4  -9  -9    2.81    1.40 
  -4   9   9    1.48    0.68 
   3  -9  -9   24.48    2.13 
  -3   9   9   21.44    1.20 
   2  -9  -9   46.94    2.53 
  -2   9   9   48.16    1.60 
   1  -9  -9   23.12    1.75 
  -1   9   9   26.46    1.31 
  -1   9   9   23.67    1.15 
   0   9   9    3.49    0.57 
   0   9   9    2.30    0.66 
   1   9   9    0.67    0.41 
   1   9   9    0.43    0.62 
   2   9   9   19.61    1.33 
   2   9   9   21.32    0.96 
   3   9   9    4.56    0.85 
   3   9   9    3.51    0.50 
   4   9   9    7.90    1.08 
   4   9   9   10.04    0.70 
   5   9   9   18.38    1.41 
   5   9   9   19.04    0.94 
  -6  -9  -9    6.09    0.48 
   6   9   9    6.18    1.05 
  -7  -9  -9   13.61    0.74 
   7   9   9   14.45    1.45 
  -8  -9  -9    1.92    0.46 
   8   9   9    0.66    0.91 
  -9  -9  -9   18.27    0.96 
   9   9   9   12.50    1.70 
 -10  -9  -9   29.10    1.18 
  10   9   9   26.36    2.30 
 -11  -9  -9   12.13    0.90 
  11   9   9    6.03    1.45 
 -12  -9  -9    0.08    0.62 
   7 -10  -9    2.85    2.19 
  -7  10   9    3.76    0.93 
   6 -10  -9    5.26    2.02 
  -6  10   9    2.95    0.89 
   5 -10  -9    1.07    1.53 
  -5  10   9    0.33    0.74 
   4 -10  -9   13.51    1.96 
  -4  10   9   11.88    1.06 
   3 -10  -9   11.27    1.64 
  -3  10   9    9.34    0.95 
   2 -10  -9   23.28    1.99 
  -2  10   9   23.83    1.20 
  -1  10   9    0.92    0.57 
   0  10   9   21.69    1.10 
   0  10   9   19.51    1.34 
   1  10   9   51.65    2.12 
   1  10   9   54.26    1.64 
   2  10   9   29.91    1.68 
   2  10   9   31.71    1.20 
   3  10   9    7.36    0.67 
   3  10   9    7.24    1.07 
   4  10   9    0.22    0.46 
   4  10   9    1.12    0.82 
   5  10   9   -0.24    0.75 
   5  10   9    0.70    0.50 
  -6 -10  -9   -0.03    0.37 
   6  10   9    0.44    0.78 
  -7 -10  -9    0.04    0.41 
   7  10   9   -0.40    0.91 
  -8 -10  -9   10.55    0.74 
   8  10   9   11.58    1.56 
  -9 -10  -9   45.93    1.47 
   9  10   9   51.49    2.82 
 -10 -10  -9   18.78    1.06 
  10  10   9   19.18    2.04 
 -11 -10  -9    4.47    0.74 
 -12 -10  -9    4.94    0.80 
   6 -11  -9    1.89    1.87 
  -6  11   9    1.49    0.80 
   5 -11  -9    0.24    1.49 
  -5  11   9    1.14    0.75 
  -4  11   9    8.32    1.04 
  -3  11   9   10.71    1.05 
  -2  11   9   -0.05    0.65 
  -1  11   9   10.19    0.95 
   0  11   9   35.17    1.36 
   1  11   9   46.19    1.58 
   2  11   9   19.39    1.00 
   2  11   9   21.02    1.56 
   3  11   9    2.15    0.58 
   3  11   9    2.12    0.89 
   4  11   9    4.29    1.07 
   4  11   9    6.09    0.73 
   5  11   9    1.88    0.99 
   5  11   9    3.66    0.66 
  -6 -11  -9    0.91    0.38 
   6  11   9    1.51    0.93 
  -7 -11  -9    2.74    0.51 
   7  11   9    2.80    1.07 
  -8 -11  -9    6.30    0.65 
   8  11   9    8.55    1.50 
  -9 -11  -9   28.32    1.21 
   9  11   9   28.71    2.42 
 -10 -11  -9    2.44    0.64 
 -11 -11  -9    2.52    0.69 
 -12 -11  -9   12.92    1.03 
  -5  12   9    5.00    1.04 
  -4  12   9    2.84    0.89 
  -3  12   9   15.30    1.15 
  -2  12   9    0.81    0.72 
  -1  12   9    7.18    0.84 
   0  12   9   15.03    1.03 
   1  12   9   22.20    1.14 
   2  12   9    0.21    0.55 
   3  12   9    0.65    0.83 
   3  12   9    0.35    0.55 
   4  12   9   22.58    1.87 
   4  12   9   21.61    1.11 
   5  12   9    2.35    1.10 
   5  12   9    3.19    0.68 
  -6 -12  -9   14.30    0.76 
   6  12   9   14.38    1.66 
  -7 -12  -9    2.88    0.55 
   7  12   9    0.85    1.02 
  -8 -12  -9   15.09    0.95 
   8  12   9   14.96    1.78 
  -9 -12  -9    0.77    0.60 
 -10 -12  -9    0.35    0.60 
 -11 -12  -9    7.47    0.88 
 -12 -12  -9   11.71    1.09 
  -4  13   9    8.84    1.08 
  -3  13   9   -1.36    0.65 
  -2  13   9    0.96    0.69 
  -1  13   9   17.52    1.27 
   0  13   9   11.91    1.07 
   1  13   9    4.63    0.72 
   2  13   9    6.22    0.84 
   3  13   9    9.08    0.87 
   4  13   9    3.25    0.71 
   5  13   9   18.15    1.13 
  -6 -13  -9    0.21    0.47 
  -7 -13  -9   -0.08    0.48 
  -8 -13  -9    6.51    0.73 
  -9 -13  -9   -0.65    0.53 
 -10 -13  -9    4.80    0.77 
 -11 -13  -9    6.48    0.94 
  -4  14   9    4.42    1.06 
  -3  14   9    0.15    0.75 
  -2  14   9   13.91    1.26 
  -1  14   9   16.68    1.33 
   0  14   9    6.28    0.94 
   1  14   9    0.22    0.68 
   2  14   9   11.65    1.02 
   3  14   9   24.91    1.37 
   4  14   9   -0.43    0.56 
   5  14   9    8.13    0.92 
  -6 -14  -9    1.57    0.50 
  -7 -14  -9    0.20    0.54 
  -8 -14  -9    2.50    0.66 
  -9 -14  -9   -0.24    0.53 
 -10 -14  -9    6.17    0.87 
 -11 -14  -9    6.97    0.96 
  -3  15   9    2.82    1.02 
  -2  15   9   21.15    1.51 
  -1  15   9   25.38    1.62 
   0  15   9    2.36    0.77 
   1  15   9    4.06    0.89 
   2  15   9   23.29    1.46 
   3  15   9   15.40    1.23 
   4  15   9    5.49    0.90 
  -5 -15  -9    1.48    0.54 
   5  15   9   -0.54    0.72 
  -6 -15  -9    0.02    0.54 
  -7 -15  -9    0.48    0.59 
  -8 -15  -9    1.08    0.66 
  -9 -15  -9   -1.11    0.64 
 -10 -15  -9    1.53    0.79 
  -1  16   9    6.44    1.15 
   0  16   9    0.59    0.85 
   1  16   9   25.59    1.62 
   2  16   9   16.99    1.28 
   3  16   9   16.75    1.32 
   4  16   9    8.34    1.05 
  -5 -16  -9    2.65    0.60 
  -6 -16  -9    1.18    0.59 
  -7 -16  -9    0.03    0.62 
  -8 -16  -9   -0.41    0.56 
  -9 -16  -9    3.76    0.80 
   0  17   9    0.96    0.85 
   1  17   9   12.07    1.31 
   2  17   9    9.07    1.19 
   3  17   9    1.40    0.92 
   4  17   9    2.97    0.85 
  -5 -17  -9    9.23    0.79 
  -7 -17  -9   -0.12    0.58 
  -8 -17  -9   -0.22    0.62 
   2  18   9    3.93    1.04 
   3  18   9    0.73    0.95 
   4  18   9    7.12    1.20 
  -6 -18  -9    1.29    0.70 
  -4 -17  10    3.14    1.27 
  -3 -17  10    3.33    1.12 
  -2 -17  10    2.10    1.07 
  -1 -17  10    1.30    1.12 
   0 -17  10    1.04    1.10 
  -6 -16  10   14.03    1.67 
  -5 -16  10    0.35    1.06 
  -5 -16  10    0.97    0.72 
  -4 -16  10   -0.06    0.66 
  -4 -16  10    1.21    1.13 
  -3 -16  10    2.53    1.15 
  -2 -16  10    1.46    1.07 
  -1 -16  10   -1.08    0.83 
   0 -16  10   -0.68    0.86 
   1 -16  10    0.41    0.97 
   2 -16  10   -1.02    0.92 
   2 -16  10   -0.51    1.14 
  -7 -15  10   10.32    1.03 
  -7 -15  10    8.56    1.45 
  -6 -15  10    2.84    1.15 
  -6 -15  10    3.67    0.78 
  -5 -15  10   -0.37    0.65 
  -5 -15  10    0.24    1.05 
  -4 -15  10    5.43    0.75 
  -4 -15  10    8.26    1.30 
  -3 -15  10    1.52    0.91 
  -3 -15  10    1.02    0.57 
  -2 -15  10    3.19    0.99 
  -1 -15  10    0.10    0.92 
   0 -15  10   -0.38    0.91 
   1 -15  10   -0.07    0.85 
   2 -15  10    0.34    0.93 
   2 -15  10   -1.61    1.02 
   3 -15  10    0.16    1.18 
   4 -15  10    5.50    1.53 
  -8 -14  10   12.92    1.50 
  -8 -14  10   18.24    1.26 
  -7 -14  10    7.09    0.86 
  -7 -14  10    3.70    1.10 
  -6 -14  10    1.50    0.94 
  -6 -14  10    1.81    0.70 
  -5 -14  10    7.49    1.28 
  -4 -14  10    6.85    0.74 
  -4 -14  10    7.73    1.22 
  -3 -14  10    2.61    0.58 
  -3 -14  10    1.99    0.90 
  -2 -14  10   -0.10    0.80 
  -2 -14  10    2.05    0.59 
  -1 -14  10    0.22    0.89 
   0 -14  10    4.01    1.04 
   1 -14  10    0.03    0.80 
   2 -14  10    1.49    0.92 
   3 -14  10    0.61    1.12 
   3 -14  10   -0.58    0.80 
   4 -14  10    9.59    1.70 
   5 -14  10    4.81    1.62 
  -8 -13  10   15.09    1.58 
  -8 -13  10   13.29    1.13 
  -7 -13  10    5.88    1.21 
  -7 -13  10    4.75    0.78 
  -6 -13  10    0.44    0.61 
  -6 -13  10    2.04    1.01 
  -5 -13  10   13.48    1.33 
  -5 -13  10   13.79    0.92 
  -4 -13  10   12.63    1.35 
  -4 -13  10   12.06    0.81 
  -3 -13  10    1.94    0.51 
  -3 -13  10    2.39    0.93 
  -2 -13  10    0.18    0.42 
  -2 -13  10    0.17    0.74 
  -1 -13  10    0.20    0.74 
   0 -13  10    0.79    0.80 
   1 -13  10    1.83    0.90 
   2 -13  10   -2.22    0.67 
   3 -13  10    3.72    1.13 
   3 -13  10    1.26    0.86 
   4 -13  10    2.39    1.15 
   5 -13  10    1.01    1.31 
   6 -13  10    1.86    1.49 
  -9 -12  10    5.13    0.96 
  -9 -12  10    4.14    1.10 
  -8 -12  10    8.97    1.24 
  -8 -12  10    5.99    0.89 
  -7 -12  10   -0.25    0.65 
  -7 -12  10    1.60    0.94 
  -6 -12  10   18.09    1.11 
  -6 -12  10   18.34    1.53 
  -5 -12  10   23.87    1.11 
  -5 -12  10   24.43    1.57 
  -4 -12  10   25.97    1.69 
  -4 -12  10   23.78    1.04 
  -3 -12  10    3.28    0.54 
  -3 -12  10    3.93    0.85 
  -2 -12  10    0.66    0.70 
  -2 -12  10    0.00    0.41 
  -1 -12  10    1.31    0.74 
  -1 -12  10    2.11    0.41 
   0 -12  10    4.10    0.85 
   1 -12  10    2.08    0.85 
   2 -12  10    0.37    0.73 
   3 -12  10    3.38    1.04 
   3 -12  10    1.87    0.82 
   4 -12  10    1.95    0.85 
   4 -12  10    1.49    1.15 
   5 -12  10    0.40    1.18 
   6 -12  10    3.27    1.35 
   7 -12  10    7.79    1.75 
  -9 -11  10    4.93    1.08 
  -9 -11  10    3.80    0.88 
  -8 -11  10    1.02    0.63 
  -8 -11  10    1.27    0.96 
  -7 -11  10    1.75    0.69 
  -7 -11  10    1.27    0.82 
  -6 -11  10   28.57    1.75 
  -6 -11  10   27.29    1.22 
  -5 -11  10   15.97    1.32 
  -5 -11  10   16.90    0.95 
  -4 -11  10    1.20    0.48 
  -4 -11  10    3.23    0.87 
  -3 -11  10    7.13    0.61 
  -3 -11  10    7.16    0.94 
  -2 -11  10    9.27    1.02 
  -2 -11  10    8.93    0.62 
  -1 -11  10   21.06    1.36 
  -1 -11  10   20.70    0.80 
   0 -11  10   -0.01    0.73 
   0 -11  10    0.08    0.35 
   1 -11  10    0.08    0.64 
   2 -11  10    0.84    0.69 
   3 -11  10    1.62    0.74 
   4 -11  10    2.36    0.81 
   4 -11  10    1.65    1.08 
   5 -11  10    0.97    1.03 
   6 -11  10    0.98    1.15 
   7 -11  10   20.64    2.27 
 -10 -10  10    1.02    0.85 
  -9 -10  10    3.24    0.85 
  -9 -10  10    3.86    1.04 
  -8 -10  10    0.48    0.67 
  -8 -10  10   -0.10    0.83 
  -7 -10  10    5.20    0.91 
  -7 -10  10    4.29    0.67 
  -6 -10  10   25.13    1.57 
  -6 -10  10   20.93    1.12 
  -5 -10  10   20.39    1.47 
  -5 -10  10   21.56    1.01 
  -4 -10  10    6.40    0.64 
  -4 -10  10    5.31    0.86 
  -3 -10  10   11.69    0.70 
  -3 -10  10   10.24    1.02 
  -2 -10  10   20.99    0.85 
  -2 -10  10   19.91    1.36 
  -1 -10  10    9.67    0.61 
  -1 -10  10   11.09    1.04 
   0 -10  10    1.68    0.67 
   0 -10  10    0.76    0.32 
   1 -10  10    2.25    0.69 
   2 -10  10    2.46    0.68 
   3 -10  10   -0.04    0.66 
   4 -10  10    3.23    1.08 
   4 -10  10    2.21    0.75 
   5 -10  10    0.67    1.05 
   5 -10  10    1.27    0.73 
   6 -10  10    5.26    1.31 
   7 -10  10    1.87    1.40 
   8 -10  10    8.54    1.90 
 -10  -9  10    4.32    0.89 
  -9  -9  10    6.19    1.06 
  -9  -9  10    4.39    0.80 
  -8  -9  10    0.90    0.60 
  -8  -9  10    0.18    0.78 
  -7  -9  10    9.63    0.80 
  -7  -9  10   11.15    1.18 
  -6  -9  10   15.48    1.28 
  -6  -9  10   16.66    1.00 
  -5  -9  10    6.26    0.87 
  -5  -9  10    6.61    0.62 
  -4  -9  10    3.51    0.52 
  -4  -9  10    3.48    0.80 
  -3  -9  10   48.78    1.29 
  -3  -9  10   44.28    1.80 
  -2  -9  10   15.65    0.69 
  -2  -9  10   15.58    1.12 
  -1  -9  10   13.28    0.64 
  -1  -9  10   12.53    1.04 
   0  -9  10    1.35    0.65 
   0  -9  10    1.33    0.30 
   1  -9  10    1.86    0.29 
   1  -9  10    2.41    0.69 
   2  -9  10   17.82    1.21 
   3  -9  10    2.27    0.71 
   4  -9  10    1.04    0.67 
   4  -9  10    0.11    0.76 
   5  -9  10    0.44    0.64 
   5  -9  10    0.34    0.91 
   6  -9  10    7.09    1.33 
   7  -9  10    0.09    1.04 
   8  -9  10    0.91    1.41 
   9  -9  10    2.79    1.68 
 -10  -8  10    2.04    0.87 
  -9  -8  10    4.93    0.99 
  -9  -8  10    3.73    0.77 
  -8  -8  10    1.50    0.61 
  -8  -8  10    1.87    0.81 
  -7  -8  10   13.49    1.20 
  -7  -8  10    8.98    0.82 
  -6  -8  10   12.12    1.11 
  -6  -8  10    9.31    0.75 
  -5  -8  10   -0.43    0.59 
  -5  -8  10    0.26    0.44 
  -4  -8  10   16.27    1.11 
  -4  -8  10   15.07    0.75 
  -3  -8  10   35.80    1.53 
  -3  -8  10   34.48    1.04 
  -2  -8  10   25.55    0.84 
  -2  -8  10   24.91    1.27 
  -1  -8  10   -0.22    0.27 
  -1  -8  10   -0.52    0.47 
   0  -8  10    1.20    0.55 
   0  -8  10    1.52    0.29 
   1  -8  10   12.80    0.96 
   1  -8  10   12.92    0.49 
   2  -8  10    0.53    0.59 
   3  -8  10    9.33    0.93 
   4  -8  10   15.65    1.12 
   4  -8  10   14.24    1.38 
   5  -8  10    5.60    1.17 
   5  -8  10    5.21    0.81 
   6  -8  10   -0.21    0.66 
   6  -8  10    0.12    0.97 
   7  -8  10    1.26    1.06 
   8  -8  10    2.14    1.40 
   9  -8  10    6.28    1.79 
 -10  -7  10   -0.58    0.79 
  -9  -7  10    0.19    0.62 
  -8  -7  10    1.88    0.68 
  -8  -7  10    1.63    0.74 
  -7  -7  10    9.50    1.02 
  -7  -7  10    9.93    0.79 
  -6  -7  10    0.31    0.64 
  -6  -7  10   -0.51    0.49 
  -5  -7  10    8.59    0.93 
  -5  -7  10    6.66    0.60 
  -4  -7  10   22.06    0.89 
  -4  -7  10   22.39    1.26 
  -3  -7  10   29.75    0.95 
  -3  -7  10   29.42    1.39 
  -2  -7  10    6.38    0.80 
  -2  -7  10    4.47    0.40 
  -1  -7  10   18.26    0.65 
  -1  -7  10   19.11    1.07 
   0  -7  10   22.20    0.65 
   0  -7  10   19.31    1.09 
   1  -7  10   36.97    0.86 
   1  -7  10   38.52    1.48 
   2  -7  10   21.08    0.55 
   2  -7  10   22.85    1.15 
   3  -7  10    2.27    0.61 
   4  -7  10   23.97    1.25 
   5  -7  10    1.15    0.78 
   5  -7  10    1.39    0.64 
   6  -7  10    0.25    0.64 
   6  -7  10    1.49    1.01 
   7  -7  10    2.43    1.18 
   8  -7  10    5.85    1.51 
   9  -7  10    8.36    1.78 
  10  -7  10   -0.42    1.42 
 -10  -6  10   -0.90    0.69 
  -9  -6  10    1.04    0.76 
  -8  -6  10    1.32    0.70 
  -8  -6  10    2.25    0.68 
  -7  -6  10   -0.26    0.55 
  -7  -6  10    1.06    0.65 
  -6  -6  10    0.32    0.55 
  -6  -6  10    0.30    0.47 
  -5  -6  10   24.08    1.21 
  -5  -6  10   25.01    0.96 
  -4  -6  10   30.31    1.00 
  -4  -6  10   27.71    1.34 
  -3  -6  10   10.11    0.59 
  -3  -6  10   10.47    0.84 
  -2  -6  10    0.62    0.29 
  -2  -6  10    0.54    0.46 
  -1  -6  10   49.35    1.15 
  -1  -6  10   51.20    1.72 
   0  -6  10   29.61    0.75 
   1  -6  10   35.10    0.79 
   1  -6  10   34.98    1.41 
   2  -6  10    7.42    0.29 
   2  -6  10    7.97    0.75 
   3  -6  10    1.00    0.56 
   4  -6  10    1.28    0.57 
   5  -6  10    1.04    0.79 
   5  -6  10    0.92    0.59 
   6  -6  10    8.55    0.92 
   6  -6  10    7.23    1.16 
   7  -6  10    2.03    1.01 
   7  -6  10    3.58    0.79 
   8  -6  10    2.57    1.18 
   9  -6  10    6.00    1.63 
  10  -6  10   -0.79    1.53 
 -10  -5  10   -0.06    0.82 
  -9  -5  10    1.12    0.75 
  -8  -5  10    0.90    0.65 
  -7  -5  10    0.46    0.57 
  -7  -5  10   -0.04    0.47 
  -6  -5  10   12.51    0.99 
  -6  -5  10   12.48    0.81 
  -5  -5  10   26.26    0.98 
  -5  -5  10   26.77    1.27 
  -4  -5  10   40.64    1.55 
  -4  -5  10   43.75    1.23 
  -3  -5  10    1.17    0.53 
  -3  -5  10    1.28    0.35 
  -2  -5  10    3.64    0.36 
  -2  -5  10    3.53    0.55 
  -1  -5  10   74.25    2.21 
  -1  -5  10   73.61    1.54 
   0  -5  10   26.90    0.68 
   1  -5  10   23.32    1.15 
   1  -5  10   25.13    0.59 
   2  -5  10    0.55    0.48 
   3  -5  10    0.40    0.49 
   4  -5  10    0.27    0.48 
   5  -5  10    0.48    0.73 
   5  -5  10    0.25    0.55 
   6  -5  10    6.24    1.11 
   6  -5  10    4.96    0.79 
   7  -5  10    0.14    0.64 
   7  -5  10    0.64    0.86 
   8  -5  10    8.25    1.52 
   9  -5  10    2.45    1.21 
  10  -5  10    0.62    1.36 
  11  -5  10    0.65    1.72 
 -10  -4  10    0.41    0.79 
  -9  -4  10   -0.60    0.70 
  -8  -4  10    2.17    0.64 
  -7  -4  10    3.46    0.66 
  -7  -4  10    3.02    0.67 
  -6  -4  10   10.17    0.87 
  -6  -4  10   11.97    0.82 
  -5  -4  10   31.22    1.05 
  -5  -4  10   30.75    1.30 
  -4  -4  10   15.22    0.75 
  -4  -4  10   14.75    0.92 
  -3  -4  10   -0.25    0.26 
  -3  -4  10   -0.54    0.40 
  -2  -4  10   48.53    1.18 
  -2  -4  10   48.10    1.59 
  -1  -4  10   25.22    1.11 
  -1  -4  10   25.72    0.73 
   0  -4  10   19.13    0.55 
   0  -4  10   18.62    0.93 
   1  -4  10   22.22    0.53 
   1  -4  10   20.45    1.00 
   2  -4  10   15.27    0.89 
   3  -4  10   33.62    1.31 
   4  -4  10   -0.13    0.46 
   5  -4  10    0.55    0.50 
   5  -4  10    0.20    0.61 
   6  -4  10    1.89    0.65 
   6  -4  10    1.04    0.84 
   7  -4  10    2.22    0.71 
   7  -4  10    3.17    1.09 
   8  -4  10   13.90    1.18 
   8  -4  10   10.71    1.57 
   9  -4  10    1.65    1.15 
  10  -4  10    4.75    1.49 
  11  -4  10    0.66    1.71 
 -10  -3  10    2.17    0.85 
  -9  -3  10    1.31    0.69 
  -8  -3  10    4.30    0.79 
  -7  -3  10    0.68    0.52 
  -6  -3  10   10.00    0.85 
  -6  -3  10   13.59    0.87 
  -5  -3  10   19.57    0.92 
  -5  -3  10   20.93    1.06 
  -4  -3  10    0.34    0.44 
  -4  -3  10    0.89    0.34 
  -3  -3  10    9.01    0.57 
  -3  -3  10    9.47    0.74 
  -2  -3  10   84.28    1.78 
  -2  -3  10   82.81    2.31 
  -1  -3  10   64.81    1.41 
  -1  -3  10   68.00    1.95 
   0  -3  10    0.22    0.40 
   0  -3  10    0.17    0.17 
   1  -3  10   24.63    0.59 
   1  -3  10   26.31    1.12 
   2  -3  10   47.53    1.59 
   3  -3  10   26.24    1.17 
   4  -3  10    0.92    0.50 
   5  -3  10   11.82    0.97 
   5  -3  10   12.38    1.09 
   6  -3  10   -0.48    0.55 
   6  -3  10    0.35    0.66 
   7  -3  10    4.91    1.07 
   7  -3  10    4.71    0.83 
   8  -3  10    1.06    1.09 
   8  -3  10    3.03    0.79 
   9  -3  10    1.23    1.21 
  10  -3  10    4.78    1.60 
  11  -3  10    2.07    1.57 
 -10  -2  10    2.03    0.90 
  -9  -2  10    0.91    0.78 
  -8  -2  10    0.37    0.67 
  -7  -2  10    0.59    0.59 
  -6  -2  10   17.08    0.98 
  -6  -2  10   18.27    1.01 
  -5  -2  10   12.88    0.86 
  -5  -2  10   12.83    0.82 
  -4  -2  10    2.02    0.43 
  -4  -2  10    1.75    0.45 
  -3  -2  10   23.37    0.83 
  -3  -2  10   23.24    1.00 
  -2  -2  10   82.81    1.79 
  -2  -2  10   85.56    2.30 
  -1  -2  10   59.83    1.30 
  -1  -2  10   57.22    1.75 
   0  -2  10    1.69    0.42 
   0  -2  10    3.48    0.28 
   1  -2  10   74.32    2.12 
   1  -2  10   74.95    1.46 
   2  -2  10   42.55    1.47 
   2  -2  10   41.84    0.81 
   3  -2  10   10.22    0.78 
   4  -2  10    3.94    0.62 
   5  -2  10   33.38    1.60 
   5  -2  10   32.97    1.34 
   6  -2  10    2.43    0.65 
   6  -2  10    3.64    0.85 
   7  -2  10    1.88    0.92 
   7  -2  10    2.07    0.71 
   8  -2  10    4.69    0.90 
   8  -2  10    4.53    1.16 
   9  -2  10    0.05    0.71 
   9  -2  10    1.28    1.17 
  10  -2  10    1.00    1.36 
  11  -2  10    0.90    1.37 
  12  -2  10    1.75    1.88 
 -10  -1  10    0.63    0.85 
  -9  -1  10    5.94    0.87 
  -8  -1  10    0.92    0.72 
  -7  -1  10    0.89    0.53 
  -6  -1  10    5.11    0.69 
  -5  -1  10   -0.11    0.40 
  -5  -1  10   -0.21    0.40 
  -4  -1  10    7.47    0.61 
  -4  -1  10    7.75    0.64 
  -3  -1  10   29.84    1.11 
  -3  -1  10   29.70    0.95 
  -2  -1  10   21.63    0.93 
  -2  -1  10   21.00    0.74 
  -1  -1  10    8.12    0.45 
  -1  -1  10    9.30    0.69 
   0  -1  10    1.95    0.25 
   0  -1  10    1.71    0.45 
   1  -1  10  152.68    2.80 
   1  -1  10  147.50    3.70 
   2  -1  10   37.69    1.32 
   2  -1  10   35.50    0.76 
   3  -1  10    3.27    0.58 
   4  -1  10   18.12    0.98 
   5  -1  10    8.87    0.81 
   5  -1  10   11.30    0.93 
   6  -1  10    4.34    0.76 
   6  -1  10    5.42    0.86 
   7  -1  10    1.22    0.74 
   7  -1  10    0.77    0.62 
   8  -1  10    1.34    0.74 
   8  -1  10   -0.40    0.90 
   9  -1  10    0.84    0.75 
   9  -1  10    0.44    1.13 
  10  -1  10   -0.40    1.25 
  11  -1  10   -1.02    1.45 
  12  -1  10    0.26    1.74 
 -10   0  10    1.73    0.82 
  -9   0  10    2.72    0.84 
  -8   0  10    0.36    0.58 
  -7   0  10    1.55    0.63 
  -6   0  10    0.07    0.46 
  -5   0  10    0.49    0.42 
  -5   0  10    0.91    0.41 
  -4   0  10    8.64    0.64 
  -4   0  10    8.32    0.64 
  -3   0  10    4.82    0.45 
  -3   0  10    4.63    0.51 
  -2   0  10    5.38    0.55 
  -2   0  10    5.30    0.43 
  -1   0  10    2.25    0.30 
  -1   0  10    2.14    0.43 
   0   0  10   14.48    0.52 
   0   0  10   14.16    0.76 
   1   0  10  124.18    2.38 
   1   0  10  124.42    3.17 
   2   0  10   29.30    1.18 
   2   0  10   28.34    0.68 
   3   0  10   13.15    0.90 
   3   0  10   12.39    0.37 
  -4   0 -10   69.51    1.28 
   4   0  10   67.53    2.11 
  -5   0 -10   24.51    0.56 
   5   0  10   24.96    1.25 
   5   0  10   25.09    1.27 
  -6   0 -10   34.77    0.80 
   6   0  10   33.96    1.44 
   6   0  10   33.95    1.62 
   7   0  10    1.18    0.67 
   7   0  10    1.34    0.80 
   8   0  10    0.97    0.82 
   8   0  10    1.76    0.74 
   9   0  10   -0.07    0.75 
   9   0  10    0.42    0.94 
  10   0  10    0.88    0.80 
  10   0  10   -1.96    1.12 
  11   0  10    0.97    1.45 
  12   0  10    1.23    1.73 
 -10   1  10    2.18    0.93 
  -9   1  10    1.83    0.84 
  -8   1  10    0.95    0.64 
  -7   1  10    1.03    0.57 
  -6   1  10   -0.27    0.46 
  -5   1  10    0.19    0.41 
  -4   1  10    2.02    0.43 
  -4   1  10    0.86    0.39 
  -3   1  10    0.40    0.35 
  -3   1  10   -0.09    0.35 
  -2   1  10    5.79    0.49 
  -2   1  10    5.33    0.54 
  -1   1  10   18.30    0.67 
  -1   1  10   17.90    0.86 
   0   1  10  222.60    5.27 
   0   1  10  229.06    4.24 
   1   1  10   46.83    1.53 
   1   1  10   47.66    1.08 
   2   1  10   40.03    0.91 
   2   1  10   38.53    1.40 
   3   1  10   97.86    2.65 
   3   1  10   92.92    1.84 
  -4  -1 -10   68.56    1.29 
   4   1  10   66.87    2.11 
  -5  -1 -10   37.95    0.82 
   5   1  10   40.07    1.53 
   5   1  10   36.99    1.54 
  -6  -1 -10   22.98    0.61 
   6   1  10   24.38    1.31 
   6   1  10   22.75    1.33 
   7   1  10   -0.72    0.65 
   7   1  10   -0.03    0.63 
   8   1  10    6.38    1.13 
   8   1  10    5.43    0.90 
   9   1  10    0.60    1.07 
   9   1  10    0.84    0.79
[truncated: 234,463 more chars]
